# Supplementary material for: Men’s internet sex addiction predicts sexual objectification of women even after taking pornography consumption frequency into account
Source: Front Psychol. 2025 Feb 12;16:1517317. doi: 10.3389/fpsyg.2025.1517317 (PMC11861099; doi:10.3389/fpsyg.2025.1517317)
Supplement: Supplementary file 1 [file Data_Sheet_1.xlsx]

## Sheet: codebook
var	range	values	type
id				id of the participant
sex	0-1	0 ~ female, 1 ~ male	binary	biological sex of the participant
age	18-77		continuoous	age of the participant in years
orientation	1-3	1 ~ heterosexual, 2 ~ homosexual, 3 ~ bisexual	nominal	sexual orientation
freq	1-5	1 ~ daily, 7 ~ not once	Likert	How often have you used the Internet for watching pornography in the last 12 months?'
s_iat_sex1_loss	1-5	1 ~ never, 5 ~ always	Likert	visits sex pages for longer than intended
s_iat_sex2_loss	1-5	1 ~ never, 5 ~ always	Likert	neglects household
s_iat_sex3_loss	1-5	1 ~ never, 5 ~ always	Likert	limited work performance
s_iat_sex4_cra	1-5	1 ~ never, 5 ~ always	Likert	covers visiting sex pages
s_iat_sex5_cra	1-5	1 ~ never, 5 ~ always	Likert	angry when disturbed from sex pages
s_iat_sex6_loss	1-5	1 ~ never, 5 ~ always	Likert	limited sleep because of sex pages
s_iat_sex7_cra	1-5	1 ~ never, 5 ~ always	Likert	thinks of sex actions on internet
s_iat_sex8_loss	1-5	1 ~ never, 5 ~ always	Likert	wants to stay 'just a few more minutes'
s_iat_sex9_loss	1-5	1 ~ never, 5 ~ always	Likert	unsuccessful at limiting sex pages
s_iat_sex10_cra	1-5	1 ~ never, 5 ~ always	Likert	hides the amount of time on sex pages
s_iat_sex11_cra	1-5	1 ~ never, 5 ~ always	Likert	does not go out because of sex pages
s_iat_sex12_cra	1-5	1 ~ never, 5 ~ always	Likert	does not feel himself without internet
with_1	1-5	1 ~ never, 5 ~ always/very often	Likert	searches sex stimuli elsewhere when not on internet
with_2	1-5	1 ~ never, 5 ~ always/very often	Likert	visits places where sex is accessible when not on internet
with_3	1-5	1 ~ never, 5 ~ always/very often	Likert	visits places where there are attractive people when not on internet
obj_1	1-5	1 ~ never, 5 ~ always/very often	Likert	scans someone's figure with his eyes
obj_2	1-5	1 ~ never, 5 ~ always/very often	Likert	creepy gaze
obj_3	1-5	1 ~ never, 5 ~ always/very often	Likert	observes select bodyparts
obj_4	1-5	1 ~ never, 5 ~ always/very often	Likert	observes certain parts of the body instead of listening
obj_5	1-5	1 ~ never, 5 ~ always/very often	Likert	undressess passer-byes with his eyes
	loss of control/time management
	craving/social problems
	withdrawal symptoms
	objectification
