# Supplementary material for: Men’s internet sex addiction predicts sexual objectification of women even after taking pornography consumption frequency into account
Source: Front Psychol. 2025 Feb 12;16:1517317. doi: 10.3389/fpsyg.2025.1517317 (PMC11861099; doi:10.3389/fpsyg.2025.1517317)
Supplement: Supplementary file 6 [file Data_Sheet_6.csv]

id	sex	age	orientation	freq	s_iat_sex1_loss	s_iat_sex2_loss	s_iat_sex3_loss	s_iat_sex4_cra	s_iat_sex5_cra	s_iat_sex6_loss	s_iat_sex7_cra	s_iat_sex8_loss	s_iat_sex9_loss	s_iat_sex10_cra	s_iat_sex11_cra	s_iat_sex12_cra	with_1	with_2	with_3	obj_1	obj_2	obj_3	obj_4	obj_5
497	0	35	1	2	1	1	1	1	1	1	1	1	1	1	1	1	1	1	1	3	3	2	2	3
4929	0	31	1	4	3	1	1	1	1	1	1	1	1	1	1	1	1	1	1	4	3	4	3	3
1710	0	19	3		3						4							3		3
5317	0	35	1	2	1	1	1	1	1	1	1	1	1	1	1	1	1	1	1	3	2	2	3	2
3116	0	42	1	7	2	2	1	2	2	1	2	2	2	1	1	1	2	1	1	3	2	4	2	2
838	0	27	1	2	4	1	1	1	2	2	1	2	1	1	1	1	1	1	2	3	2	1	1	1
8795	0	18	1	5	2	1	5	1	5	5	1	1	1	1	1	1	1	2	1	5	5	5	5	5
3288	0	19	1	7	4	1	1	1	1	1	1	1	1	1	1	1	1	1	1	1	1	1	4	1
5677	0	30	3	1	1	1	1	1	1	1	1	1	1	1	1	1	1	1	1	3	3	3	3	3
4587	0	27	1	1	1	1	1	1	1	1	1	1	1	1	1	1	1	1	1
470	0	32	1	1	1	1	1	1	1		1	1	1	1	1	1	1	1	1
1173	0	24	1	1	1	1	1	1	1	1	1	1	1	1	1	1	1	1	1
667	0	39	1	2	1	1	1	1	1	1	1	1	1	1	1	1	1	1	1
81	0	34	1	1	1	1	1	1	1	1	1	1		1	1	1		1	1
1438	0	21	1	2	1	1	1	1	1	1	1	1	1	1	1	1	1	1	1
727	0	29	1	5	1	1	1	1	1	1	1	1	1	1	1	1	1	1	1
7404	0	42	3	5	3	4	3	3	3	3	3	4	5	3	2	3	3	4	4
7881	0	24	3	1	1	1	2	1	1	1	1	1	1	1	1	1	1	1	1
173	0	31	1	6	2	1	1	1	1	1	1	1	1	1	1	1	1	1	1
6699	0	23	1	2	3	1	1	1	1	1	1	1	1	1	1	1	1	1	1
5970	0	24	1	3	4	1		4	1	1	1	1	1	4	1	1	1	1	1
768	0	36	1	6	2	2	1	4	2	3	2	3	1	1	1	1	2	1	1
1216	0	22	1		1	1	1	1	1	1
2467	0	46	1	4	4	1	1	1	1	1	2	3	3	1	1	1	1	1	1
5761	0	23	1	3	3	1	1	1	1	1	2	1	1	1	1	1	1	1	1
5807	0	31	3	5	3	2	1	1	1	2	2	3	1	1	2	1	2	1	1
8056	0	18	3	6	3	2	4	3	4	2	1	5	2	4	1	5	2	4	2
1705	0	21	1	7	3	1	1	1	1	3	3	3	1	1	1	1	2	3	1
2409	0	23	1	3	1	1	1	1	1	1	2	2	1	1	1	1	1	2	1
4356	0	24	1	7	4	3	1	1	1	4	3	4	1	1	1	1	1	1	1
5183	0	26	2	5	1	1	1	2	1	2	3	3	1	3	1	1	1	1	1
7968	0	25	3	7	3	2	1	2	1	2	2	1	1	1	2	1	5	3	5
370	0	18	3	6	4	1	2	1	2	1	2	1	1	1	3	1	2	1	3
2078	0	58	1	2	3	1	1	1	1	2	1	3	3	3	3	2	1	1	2
2243	0	28	3	5	3	2	2	5	2	1	3	3	2	1	1	3	1	1	1
3714	0	38	1		4	1	1	1	1	1	1	1	1		1
6414	0	50	1	3	4	5	4	4	4	4	4	4	5	4	4	5	4	2	2
8621	0	32	3	4	2	1	1	1	1	1	1	3	1	1	1	1	1	1	1
4981	0	28	1	1	1	1	1	1	1	1	1	1	1	1	1	1	1	1	1
5789	0	45	1	2	3	3	3	3	4	4	3	3	3	3	3	3	3	3	3
4746	0	24	1	4	2	1	1	1	1	1	1	1	1	1	1	1	1	1	1
3330	0	42	1	6	4	1	1	1	1	1	1	1	1	1	1	2	1	1	1
2267	0	18	1	4	2	1	1	1	1	1	1	1	1	1	1	1	1	1	1
1536	0	50	1	6	3	2	1	1	1	2	2	3	1	1	3	1	1	1	1
5196	0	22	3	7	4	1	1	1	1	1	1	1	1	1	1	1	2	1	1
6354	0	21	1	4	2	1	1	2	1	1	1	1	1	1	1	1	1	1	1
850	0	22	1	5	2	1	1	1	1	1	1	1	1	1	1	1	1	1	1
5769	0	33	3	7	4	2	2	1	1	4	5	5	2	1	4	5	2	4	5
6094	0	40	3	5	4		4		3	4	5	3	3	3	3	4	5	4	1
7328	0	33	3	7	4	1	1	2	1	4	4	5	1	1	2	1	2	3	3
3416	0	35	1	6	4	3	2	2	2	3	3	3	2	4	3	1	1	1	1
5488	0	27	1	7	4	3	2	1	5	3	3	4	2	1	4	3	4	3	5
7776	0	45	1	2	3	3	1	2	1	1	1	1	1	2	2	2	1	1	1
2909	0	25	3	6	2	1	1	1	1	2	1	2	1	3	3	1	2	1	1
3169	0	28	3	5	4	2	1	2	1	2	2	2	3	1	2	1
4080	0	41	1	2	3	2	1	2	2	3	3	4	3	3	4	3	1
8283	0	27	1	6	5	2	1	1	1	3	1	4	1	1	1	1	1	1	1
2608	0	40	3	7	5	3	4	2	3	3	4	4	4	4	4	4	4	3	4	3	3	3	3	3
1604	0	42	3	4	3	1	1	1	1	1	1	3	1	1	1	1	1	1	1	3	3	2	3	3
2363	0	53	1	1	4	1	1	1	1	2	2	3	1	1	2	2	1	1	1	4	2	2	3	2
7250	0	43	1	7	5	1		3		1	1	3	4	1	2	2	3	2	4	2	4	4	4	2
6393	0	20	1	5	1	1	1	1	1	1	2	1	1	1	1	1	1	1	1	3	2	2	2	2
4764	0	40	1	1	1	1	1	1	1	1	1	1	1	1	1	1	1	1	1
646	0	35	3	4	2	1	1	2	1	1	1	1	1	1	1	1	1	1	1	3	2	2	1	1
3798	0	25	3	7	2	1	1	3	1	1	1	1	1	1	1	1	2	1	1	3	3	3	3	3
399	0	26	1	3	1	1	1	3	1	1	1	1	1	1	1	1	1	1	1	5	4	4	1	2
208	0	33	1	3	1	1	1	1	1	1	1	1	1	1	1	1	1	1	1	2	2	1	2	1
2724	0	41	1	6	3	2	1	1	1	2	2	3	2	2	2	1	1	1	1	4	2	3	3	2
7530	0	38	1	4
6937	0	27	1	4	4	3	3	3	2	4	3	3	4	5	3	4	2	3	4	4	4	3	3	3
3453	0	26	1	7	4	4	4	3	3	4	3	4	4	4	4	3	1	1	1	5	4	4	4	3
1407	0	23	1	1	1	1	1	1	1	1	1	1	1	1	1	1	1	1	1	1	1	1	1	1
5112	0	19	1	1	1	1	1	1	1	1	1	1	1	1	1	1	1	1	1	3	2	3	3	2
5509	0	44	3	1	1	1	1	1	1	1	1	1	1	1	1	1	1	1	1	3	2	3	2	3
7787	0	26	1	1	1	1	1	1	1	1	1	1	1	1	1	1	1	1	1	3	2	1	1	2
720	0	28	1	2	1	1	1	1	1	1	1	1	1	1	1	1	1	1	1	4	1	3	1	1
1167	0	61	1	1	1	1	1	1	1	1	1	1	1	1	1	1	1	1	1	2	1	2	1	1
5684	0	36	3	7	5	5	5	5	5	5	5	4	4	5	5	5	5	5	5	5	5	5	5	5
5120	0	20	1	1	1	1	1	1	1	1	1	1	1	1	1	1	1	1	1	2	1	1	1	1
411	0	29	1	1	1	1	1	1	1	1	1	1	1	1	1	1	1	1	1	3	3	3	2	1
4753	0	36	1	1	1	1	1	1	1	1	1	1	1	1	1	1	1	1	1	4	3	4	3	3
6990	0	25	1	7	1	1	1	1	1	1	1	1	1	1	1	1	1	1	1	4	4	4	4	4
361	0	39	1	1	1	1	1	1	1	1	1	1	1	1	1	1	1	1	1	2	2	2	2	2
737	0	35	1	1	1	1	1	1	1	1	1	1	1	1	1	1	1	1	1	3	2	2	2	1
2741	0	54	1	1	1	1	1	1	1	1	1	1	1	1	1	1	1	1	1	3	3	2	2	1
4770	0	32	1	1	1	1	1	1	1	1	1	1	1	1	1	1	1	1	1	3	1	3	3	1
4932	0	18	1	1	1	1	1	1	1	1	1	1	1	1	1	1	1	1	1	3	2	2	1	1
5320	0	38	2	2	1	1	1	1	1	1	1	1	1	1	1	1	1	1	1	3	1	1	1	1
5398	0	43	1	1	1	1	1	1	1	1	1	1	1	1	1	1	1	1	1	2	1	1	1	2
5428	0	32	1	1	1	1	1	1	1	1	1	1	1	1	1	1	1	1	1	4	2	3	2	1
5450	0	33	1	1	1	1	1	1	1	1	1	1	1	1	1	1	1	1	1	3	2	2	3	1
5372	0	33	3	1	1	1	1	1	1	1	1	1	1	1	1	1	1	1	1	4	4	3	3	3
206	0	25	1	4	1	1	1	1	1	1	1	1	1	1	1	1	1	1	1	2	2	2	2	2
828	0	26	3	1	1	1	1	1	1	1	1	1	1	1	1	1	1	1	1	3	2	2	2	1
2328	0	34	1	1	1	1	1	1	1	1	1	1	1	1	1	1	1	1	1	2	1	2	1	1
2688	0	20	1	1	1	1	1	1	1	1	1	1	1	1	1	1	1	1	1	3	3	4	4	3
2728	0	42	1	1	1	1	1	1	1	1	1	1	1	1	1	1	1	1	1	3	1	3	2	1
4629	0	30	1	1	1	1	1	1	1	1	1	1	1	1	1	1	1	1	1	3	2	4	2	1
4739	0	45	1	2	1	1	1	1	1	1	1	1	1	1	1	1	1	1	1	3	3	1	3	3
5141	0	30	1	4	1	1	1	1	1	1	1	1	1	1	1	1	1	1	1	1	1	1	1	1
5219	0	47	1	1	1	1	1	1	1	1	1	1	1	1	1	1	1	1		3	1	2	3	3
5395	0	24	3	2	1	1	1	1	1	1	1	1	1	1	1	1	1	1	1	3	1	2	2	2
214	0	23	1	1	1	1	1	1	1	1	1	1	1	1	1	1	1	1	1	5	3	3	2	2
724	0	28	1		1	1	1	1	1	1	1	1	1	1	1	1	1	1	1	2	1	2	1	1
747	0	29	1	1	1	1	1	1	1	1	1	1	1	1	1	1	1	1	1	2	1	1	1	1
1108	0	29	1	2	1	1	1	1	1	1	1	1	1	1	1	1	1	1	1	3	1	1	1	1
1174	0	28	1	4	1	1	1	1	1	1	1	1	1	1	1	1	1	1	1	3	3	2	2	2
1308	0	25	1	1	1	1	1	1	1		1	1	1	1	1	1	1	1	1	2	1	1	2	1
1359	0	35	1	1	1	1	1	1	1	1	1	1	1	1	1	1	1	1	1	2	2	2	2	2
1489	0	36	1	1	1	1	1	1	1	1	1	1	1	1	1	1	1	1	1	3	3	3	3	2
1494	0	22	1	1	1	1	1	1	1	1	1	1	1	1	1	1	1	1	1	2	1	1	1	1
4796	0	26	1	1	1	1	1	1	1	1	1	1	1	1	1	1	1	1	1	3	1	3	2	2
4837	0	32	1	1	1	1	1	1	1	1	1	1	1	1	1	1	1	1	1	3	1	1	1	1
5047	0	29	1	2	3	1	1	1	1	1	1	1	1	1	1	1	1	1	1	1	1	1	1	1
5049	0	49	1	1	1	1	1	1	1	1	1	1	1	1	1	1	1	1	1	3	2	2	2	1
5061	0	23	1	1	1	1	1	1	1	1	1	1	1	1	1	1	1	1	1	1	1	1	1	1
5234	0	26	1	2	1	1	1	1	1	1	1	1	1	1	1	1	1	1	1	3	2	1	1	2
5365	0	30	1	2	1	1	1	1	1	1	1	1	1	1	1	1	1	1	1	4	1	3	2	1
6103	0	36	1	1	1	1	1	1	1	1	1	1	1	1	1	1	1	1	1	2	1	2	3	1
7531	0	47	1	6	2	1	1	2	1	1	1	1	1	1	1	1	1	1	1	3	3	3	3	3
1297	0	23	1	1	1	1	1	1	1	1	1	2	1	1	1	1	1	1	1	1	1	1	1	1
2041	0	29	1	2	1	1	1	1	1	1	1	1	1	1	1	1	1	1	1	3	3	3	1	3
988	0	22		2	1	1	1	1	1	1	1	1	1	1	1	1	1	1	1	1	1	3	1	1
7765	0	32	1	7	5	4	5	5	5	5	5	5	5	5	5	5	3	4	4	5	5	5	5	5
1734	0	30	1	6	3	1	1	1	1	1	2	1	1	1	1	1	1	1	1	3	3	3	3	3
577	0	23	1	1	1	1	1	1	1	1	1	1	1	1	1	1	1	1	1	5	1	5	2	1
731	0	31	1	2	1	1	1	1	1	1	1	1	1	1	1	1	1	1	1	3	1	3	2	1
794	0	52	1	3	1	1	1	1	1	1	1	1	1	1	1	1	1	1	1	2	2	3	3	3
1265	0	22	1	3	1	1	1	1	1	1	1	1	1	1	1	1	1	1	1	5	5	4	4	4
2427	0	44	1	1	1	1	1	1	1	1	1	1	1	1	1	1	1	1	1	2	1	1	1	1
3231	0	33	1	2	1	1	1	1	1	1	1	1	1	1	1	1	1	1	1	5	3	1	4	3
4826	0	26	1	1	1	1	1	1	1	1	1	1	2	1	1	1	1	1	1	2	3	3	2	1
5128	0	25	1	2	1	1	1	1	1	1	1	1	1	1	1	1	1	1	1	3	2	4	2	2
5168	0	31	1	1	1	1	1	1	1	1	1	1	1	1	1	1	1	1	1	4	1	2	1	3
5195	0	20	1	2	1	1	1	1	1	1	1	1	1	1	1	1	1	1	1	2	1	1	1	1
6046	0	42	1	5	3	1	1	1	1	1	1	1	1	1	1	1	1	1	1	4	3	4	2	2
6823	0	26	1	2	2	1	1	1	1	1	1	1	1	1	1	1	1	1	3	3	3	3	3	3
7171	0	35	1		1	1	1	1	1	1	1	1	1	1	1	1	1	1	1	2	1	1	1	1
8608	0	31	1	4	2	1	1	1	1	1	1	1	1	1	1	1	1	1	1	4	4	4	3	2
4064	0	46	1	2	1	1	1	1	1	1	1	1	1	1	1	1	1	1	1	3	2	3	2	2
4788	0	33	1	6	2	1	1	1	1	1	1	1	1	1	1	1	1	1	1	3	3	3	3	3
61	0	23	1	4	1	1	1	1	1	1	1	1	1	1	1	1	1	1	1	2	2	2	2	1
144	0	29	1	2	1	1	1	1	1	1	1	1	1	2	1	1	1	1	1	2	1	1	1	1
205	0	29	1	2	1	1	1	1	1	1	1	1	1	1	1	1	1	1	1	3	2	3	3	2
211	0	23	1	2	1	1	1	1	1	1	1	1	1	1	1	1	1	1	1	2	2	2	2	1
1031	0	30	1	3	1	1	1	1	1	1	1	1	1	1	1	1	1	1	1	2	1	1	1	1
1141	0	26	1	2	1	1	1	1	1	1	1	1	1	1	1	1	1	1	1	2	2	1	1	1
1242	0	40	1	1	1	1	1	1	1	1	1	1	1	1	1	1	1	1	1	2	1	2	2	1
1412	0	23	1	1	1	1	1	1	1	1	1	1	1	1	1	1	1	1	1	4	3	4	3	2
1499	0	28	1	4	1	1	1	1	1	1	1	3	1	3	3	1	1	1	1	2	1	1	2	1
2637	0	21	1	3	1	1	1	1	1	1	1	1	1	1	1	1	1	1	1	4	1	2	1	1
4615	0	34	1	1	1	1	1	1	1	1	1	1	1	1	1	1	1	1	1	4	4	4	2	3
4760	0	20	3	1	1	1	1	1	1	1	1	1	1	1	1	1	1	1	1	4	4	1	3	1
4802	0	33	1	1	1	1	1	1	1	1	1	1	1	1	1	1	1	1	1	3	2	2	2	2
4824	0	42	1	4	1	1	1	1	1	1	1	1	1	1	1	1	1	1	1	3	3	3	4	3
5116	0	40	1	2	1	1	1	1	1	1	1	1	1	1	1	1	1	1	1	3	3	3	3	2
5353	0	30	3	2	1	1	1	1	1	1	1	1	1	1	1	1	1	1	1	5	4	5	3	4
5385	0	42	1	1	1	1	1	1	1	1	1	1	1	1	1	1	1	1	1	4	3	3	2	2
5422	0	50	1	1	1	1	1	1	1	1	1	1	1	1	1	1	1	1	1	3	2	3	2	1
5829	0	64	1	1	1	1	1	1	1	1	2	1	1	1	1	1	1	1	1	3	3	3	3	1
3073	0	51	1	1	1	1	1	1	1	1	1	1	1	1	1	1	1	1	1	2	1	3	1	1
4917	0	33	2	4	4	2	1	1	1	1	3	3	2	1	2	1	1	1	1	2	3	2	1	1
3240	0	26	1	3	1	1	1	1	1	1	1	1	1	1	1	1	1	1	1	3	2	2	1	1
1006	0	39	1	3	1	1	1	1	1	1	1	1	1	1	1	1	1	1	1	4	3	2	1	1
79	0	27	1	6	1	1	1	1	1	1	1	1	1	1	1	1	1	1	1	2	1	2	2	1
431	0	38		1	1	1	1	1		1	1	1	1	1	1	1		1	1	2	2	3		1
837	0	28	1	7	1	1	1	1	1	1	1	1	1	1	1	1	1	1	1	4	4	4	3	3
862	0	26	1	2	1	1	1	1	1	1	1	1	1	1	1	1	1	1	1	4	2	3	2	1
1135	0	29	1	2	1	1	1	1	1	1	1	1	1	1	1	1	1	1	1	4	4	3	4	4
1193	0	38	1	5	1	1	1	1	1	1	1	1	1	1	1	1	1	1	1	2	1	1	1	1
1329	0	23	1	1	1	1	1	1	1	1	1	1	1	1	1	1	1	1	1	3	1	2	2	2
1549	0	36	3	6	4	3	2	2	2	3	3	3	2	2	2	2	1	1	1	4	4	4	4	4
1897	0	40	1	7	2	1	1	1	1	1	1	1	1	1	2	1	1	1	1	2	1	2	2	1
2019	0	26	3	7	5	2	2	2	1	1	4	4	4	1	2	2	3	2	2	4	4	4	4	4
2460	0	43	3	4	1	1	1	1	1	1	1	1	1	1	1	1	1	1	1	3	2	1	1	1
2712	0	26	1	5	1	1	1	1	1	1	2	1	1	1	1	1	1	1	1	3	2	2	1	1
2861	0	32	1	7	4	4	4	4	4	4	4	4	4	4	4		4	1	2	4	1	4	4	4
3433	0	25	3	7	2	1	1	1	1	1	2	1	1	1	1	1	1	1	1	4	4	4	4	4
3845	0	46	1	2	2	1	1	1	1	2	1	1	1	1	2	1	1	1	1	2	2	2	2	2
3891	0	49	1	7	4	2	1	1	1	1	1	1	1	1	1	1	1	1	1	5	4	4	4	4
4564	0	22	1	2	1	1	1	1	1	1	1	2	1	1	1	1	1	1	1	3	1	2	3	3
4644	0	27	1	2	1	1	1	1	1	1	1	1	1	1	1	1	1	1	1	4	3	2	3	2
4670	0	29	1	2	2	1	1	4	1	2	1	1	1	1	1	1	1	1	1	3	1	2	1	1
4681	0	48	1	5	2	1	1	1	1	4	1	1	1	1	1	1	1	1	1	2	1	3	2	1
4771	0	27	1	3	1	1	1	1	1	1	1	1	1	1	1	1	1	1	1	3	2	2	2	2
5022	0	24	2	3	1	1	1	1	1	1	1	1	1	1	1	1	1	1	1	4	3	3	2	3
5197	0	31	1	6	3	3	1	1	3	3	3	4	1	1	1	1	1	1	1	3	2	4	4	2
5301	0	53	1	1	1	1	1	1		1	1	1	1	1	1	1		1	1	2	1	2	1	1
5438	0	21	2	2	2	1	1	2	1	1	1	1	1	1	1	1	1	1	1	2	2	3	4	1
5853	0	18	1	6	2	1	1	1	1	1	2	1	1	1	1	1	1	1	1	5	4	4	5	2
8760	0	32	1	4	1	1	1	1	1	1	1	1	1	1	1	1	1	1	1	3	1	3	1	1
279	0	20	1	4	2	1	1	5	2	1	1	1	1	1	2	1	1	1	1	3	1	4	2	1
4983	0	33	3	2	2	1	1	1	1	2	1	1	1	1	1	1	1	1	1	2	2	2	1	1
124	0	21	1	4	2	1	1	1	1	1	1	1	1	1	1	1	1	1	1	4	2	3	3	2
128	0	35	1	1	1	1	1	1	1	1	1	1	2	1	1	1	1	1	1	1	1	2	2	1
174	0	30	1	1	1	1	1	1	1	1	1	1	1	1	1	1	1	1	1	3	3	3	3	2
201	0	35	1	5	2	1	1	1	1	1	1	1	1	1	1	1	1	1	1	4	2	3	3	3
213	0	27	1	3	1	1	1	1	1	1	1	1	1	1	1	1	1	1	1	5	4	4	1	1
537	0	37	1	2	1	1	1	1	1	1	1	1	1	1	1	1	1	1	1	2	1	2	2	1
877	0	23	1	2	1	1	1	1	1	1	1	1	1	1	1	1	1	1	1	4	2	3	2	1
1110	0	29	1	2	1	1	1	1	1	1	1	1	1	1	1	1	1	1	1	3	2	3	2	1
1379	0	24	1	4	1	1	1	1	1	1	1	1	1	1	1	1	1	1	1	3	1	2	1	1
1389	0	19	1	1	2	1	1	1	1	1	1	1	1	1	1	1	1	1	1	2	2	2	2	1
1431	0	26	1	2	2	1	1	3	1	1	1	1	1	1	1	1	1	1	1	3	2	2	2	1
1454	0	22	1	2	1	1	1	1	1	2	1	1	1	1	1	1	1	1	1	4	2	4	3	2
1457	0	23	1	2	1	1	1	2	1	1	1	1	1	1	1	1	1	1	1	3	2	4	2	1
1749	0	27	1	4	2	1	1	1	1	1	1	1	1	1	1	1	1	1	1	4	3	4	2	1
2320	0	49	1	2	3	1	1	1	1	1	1	2	1	1	1	1	1	1	1	2	1	2	1	1
4044	0	34	1	2	2	1	1	1	1	1	1	1	1	1	1	1	1	1	1	2	1	3	1	1
4719	0	29	1	1	1	1	1	1	1	1	1	1	1	1	1	1	1	1	1	4	3	3	2	3
4855	0	26	1	1	1	1	1	1	1	1	1	1	1	1	1	1	1	1	1	3	3	3	2	1
4858	0	29	1	1	1	1	1	1	1	1	1	1	1	1	1	1	1	1	1	2	1	1	1	1
4911	0	20	1	1	1	1	1	1	1	1	1	1	1	1	1	1	1	1	1	3	3	3	2	2
4924	0	22	1	3	1	1	1	1	1	1	1	1	1	1	1	1	3	1	1	4	3	2	3	1
5052	0	23	1	2	2	1	1	3	1	1	1	1	1	1	1	1	1	1	1	3	3	4	3	2
5150	0	26	1	6	1	1	1	1	1	1	1	1	1	1	1	1	1	1	1	3	2	2	2	2
5323	0	29	1	2	1	1	1	1	1	1	1	1	1	1	1	1	1	1	1	4	3	3	3	2
5425	0	19	1	1	1	1	1	1	1	1	1	1	1	1	1	1	1	1	1	2	2	3	1	1
5439	0	36	1	2	1	1	1	1	1	1	1	1	1	1	1	1	1	1	1	4	2	4	3	2
5964	0	24	1	2	1	1	1	1	1	1	1	1	1	1	1	1	1	1	1	2	1	3	3	2
6931	0	19	1	1	1	1	1	1	1	1	1	1	1	1	1	1	1	1	1	5	3	4	1	1
7777	0	41	1	2	4	4	4	4	4	4	4	4	4	4	4	4	1	1	1	2	1	2	2	2
4420	0	48	1	6	3	2	2	4	1	3	1	2	4	5	1	1	3	1	1	3	3	3	1	1
6561	0	24	1	5	4	2	1	1	1	2	1	3	2	2	1	1	1	1	1	3	3	3	3	3
512	0	26	3	6	2	1	1	1	1	1	1	1	1	1	1	1	1	1	1	2	1	2	1	1
73	0	28	1	2	1	1	1	1	1	1	1	1	1	1	1	1	1	1	1	3	2	1	1	1
86	0	30	1	4	2	1	1	1	1	1	1	1	1	1	1	1	1	1	1	3	1	2	2	1
168	0	26	1	4	1	1	1	1	1	2	2	1	1	3	1	1	1	1	1	5	2	2	3	2
409	0	26	1	6	1	1	1	1	1	1	1	1	1	1	1	1	1	1	1	4	3	3	2	3
436	0	24	1	2	1	1	1	1	1	1	1	1	1	1	1	1	1	1	1	3	2	2	2	2
630	0	26	1	4	1	1	1	1	1	1	1	1	1	1	1	1	1	1	1	2	1	2	1	1
1296	0	23	1	2	1	1	1	1	1	1	1	1	1	1	1	1	1	1	1	2	1	1	1	1
1867	0	36	1	6	3	1	1	1	1	1	2	3	1	1	1	1	1	1	1	3	1	4	2	1
1874	0	42	1	1	3	2	1	2							3	3	1	1	1	1	1	1	1	1
1981	0	29	1	4	2	1	1	1	1	1	1	1	1	1	1	1	1	1	1	5	3	5	3	2
2219	0	41	1	2	4	2	1	1	1	1	1	2	1	1	2	1	1	1	1	4	1		4	2
2475	0	44	1	3	2	2	2	2	2	2	1	1	1	1	1	1	1	1	1	4	3		3	3
3269	0	42	1	2	2	2	1	1	1	2	2	1	1	2	1	2	1	1	1	3	2	1	1	1
3319	0	38	1	6	3	1	1	1	1	1	1	2	1	3	1	1	1	1	1	4	4	3	3	3
3640	0	27	1	7	3	1	1	1	1	2	3	2	3	3	3	3	4	4	4	3	4	4	4	4
4068	0	28	1	4	2	1	1	1	1	2	1	1	1	1	1	1	1	1	1	2	1	2	1	1
4138	0	29	1	7	3	2	2	1	1	1	1	1	2	1	1	1	1	1	2	5	5	5	3	4
4761	0	20	1		1	1	1	1	1	1	1	1	1	1	1	1	2	1	1	3	4	3	4	4
4766	0	27	3	3	2	1	1	2	1	2	1	1	1	1	1	1	1	1	1	4	2	4	2	2
4793	0	36	1	4	2	1	1	2	1	1	2	1	1	1	1	1	2	1	1	2	1	3	3	1
5127	0	33	1	4	3	2	2	1	1	2	1	2	2	1	1	1	1	1	1	3	1	3	2	2
5311	0	24	1	3	1	1	1	1	1	1	1	1	1	1	1	1	1	1	1	3	2	3	3	2
5596	0	29	3	5	3	1	1	1	1	1	1	1	1	1	1	1	3	1	1	2	1	4	1	1
5933	0	38	1	4	3	1	1	1	1	3	3	4	1	1	1	1	2	2	1	5	5	5	5	5
6260	0	33	3	2	2	1	1	2	1	1	1	1	1	5	2	1	1	1	1	4	1	2	1	1
6940	0	58	3	4	2	1	1	1	1	1	1	1	1		1	1	1	1	1	3	3	3	3	3
7412	0	29	3	2	2	1	1	1	1	1	1	2	1	1	1	1	1	1	1	3	3	3	3	3
7965	0	33	1	4	1	1	1	1	1	1	1	1	1	2	1	1	1	1	1	3	2	2	2	1
8081	0	42	3	6	4	1	1	2	1	1	1	1	1	1	3	2	1	2	2	3	3	3	2	2
8291	0	27	3	4	1	1	1	1	1	1	1	1	1	1	1	1	1	1	1	5	2	2	2	1
8352	0	28	3	6	1	1	1	1	1	1	1	1	1	1	1	1	1	1	1	3	2	3	1	2
2394	0	38	1	6	4	4	1	1	1	1	1	3	1	1	1	2	2	1	1	4	4	4	4	4
199	0	20	1	2	1	1	1	1	1	1	1	1	1	1	1	1	1	1	1	2	1	2	2	1
516	0	29	1	5	2	1	1	1	1	1	1	1	1	1	1	1	1	1	1	3	2	3	2	1
541	0	30	1	5	2	1	1	2	1	1	2	1	1	1	1	1	1	1	1	4	3	4	3	2
567	0	42	1	2	2	1	1	1	1	1	1	2	1	1	1	1	1	1	1	4	2	2	1	1
583	0	41	1	3	1	1	1	1	1	1	1	1	1	1	1	2	1	1	1	3	2	2	2	1
588	0	32	1	1	1	1	1	1	2	1	1	1	1	1	1	1	1	1	1	2	1	2	1	1
690	0	39	1	4	1	1	1	4	1	2	1	1	1	1	1	1	1	1	1	2	3	2	3	2
832	0	39	3	5	3	1	1	1	1	1	1	2	1	1	1	1	1	1	1	2	2	2	2	2
884	0	23	1	1	1	1	1	1	1	1	1	1	1	1	1	1	1	1	1	4	3	3	3	2
979	0	22	1	4	3	1	1	3	1	2	2	3	2	1	2	1	1	1	1	3	2	1	1	1
1015	0	24	1	7	1	1	1	1	1	1	1	1	1	1	1	1	1	1	1	3	1	2	1	3
1058	0	23	1	5	1	1	1	1	1	1	1	1	1	1	1	1	1	1	1	4	2	3	3	2
1062	0	32	1	4	1	1	1	1	1	1	1	1	1	1	1	1	1	1	1	2	2	2	1	1
1225	0	31	1	6	1	1	1	1	2	1	1	1	1	1	1	1	1	1	1	2	1	2	1	1
1266	0	30	1	4	4	1	1	1	2	2	2	4	1	1	2	1	1	1	1	2	2	2	2	2
1304	0	23	1	2	3	1	1	2	1	3	3	4	2	5	1	1	2	1	2	5	2	4	3	4
1436	0	23	1	5	3	1	1	1	1	1	1	1	1	1	1	1	1	1	1	3	1	3	3	2
1496	0	21	1	2	2	1	1	1	1	1	1	1	1	1	1	1	1	1	1	3	1	2	2	1
1572	0	26	1	6	1	1	1	1	1	1	1	1	1	1	1	1	1	1	1	4	3	2	2	2
2253	0	39	1	2	2	1	1	1	1	1	1	1	1	1	1	1	1	1	1	4	4	4	3	3
2539	0	39	1	2	2	1	1	2	1	2	1	1	1	1	2	1	1	1	1	3	2	2	1	1
2937	0	22	3	7	2	2	2	2	1	2	2	2	2	1	2	1	4	5	5	5	5	5	5	5
3226	0	68	1	1	4	3	2	2	1	2	3	3	3	3	3	3	1	1	1	2	1	1	1	1
3694	0	42	1	4	3	1	1	1	1	1	1	2	1	1	1	2	1	1	1	4	3	2	2	2
3715	0	43	3	7	3	2	1	1	1	1	1	1	1	1	2	2	1	1	1	4	4	4	4	4
3856	0	48	1	5	3	1	1	1	1	1	2	1	1	1	1	1	1	1	1	3	1	3	1	1
4166	0	20	1	6	1	1	1	2	1	1	1	1	1	1	1	1	1	1	1	1	1	2	1	1
4579	0	21	1	2	1	1	1	1	1	1	1	1	1	1	1	1	1	1	1	3	3	2	1	1
4974	0	26	1	2	1	1	1	1	1	2	1	1	1	1	1	1	1	1	1	3	2	2	2	1
4977	0	24	1	2	1	1	1	3	1	1	2	1	1	1	1	1	1	1	1	5	5	5	1	1
5027	0	22	1	3	1	1	1	1	1	2	2	1	1	1	1	1	1	1	1	3	2	2	2	1
5436	0	44	2	2	1	1	1	1	1	1	2	1	1	1	1	1	1	1	1	4	2	4	3	3
5551	0	27	1	4	1	1	1	1	1	1	1	1	1	1	1	1	1	1	1	4	3	2	1	2
6291	0	31	1	4	3	1	1	1	1	1	1	1	1	1	1	1	1	1	1	3	1	3	1	1
6811	0	27	1	7	2	3	1	1	1	1	1	1	1	1	1	1	1	1	1	3	2	2	1	2
7091	0	42	1	6	3	3	1	1	2	2	2	2	2	1	2	2	1	1	1	1	1	1	1	1
7179	0	30	1	2	2	1	1	1	1	1	1	1	1	1	1	1	1	1	1	4	3	3	2	2
8384	0	40	1	7	5	3	4	1	3	5	4	5	4	4	2	2	1	1	1	5	5	5	5	5
8903	0	57	1	4	4	5	2	3	2	2	2	3	1	3	4	3	3	2	3	3	3	3	3	2
6296	0	18	1	2	1	1	1	4	1	1	1	1	1	1	1	1	1	1	1	2	1	2	1	1
1577	0	49	1	6	3	2	2	1	1	1	2	2	1	1	1	1	3	3	3	2	2	2	2	2
2252	0	48	1	7	4	4	4	4	2	1	2	2	2	2	1	1	1	1	1	4	2	2	3	1
2664	0	26	1	6	3	1	1	1	1	1	1	1	2	2	2	1	1	1	1	5	4	4	4	3
3276	0	39	1	6	3	3	2	2	2	3	3	2	2	2	2	2	2	1	1	5	4	4	3	3
4606	0	25	3	6	4	1	1	1	1	2	1	1	1	2	1	1	1	1	2	4	4	4	4	4
4794	0	33	1	2	1	1	1	1	1	1	1	1	1	1	1	1	1	1	1	4	2	5	3	3
4957	0	24	3	2	1	1	1	1	1	1	1	1	1	1	1	1	1	1	1	4	3	4	3	1
1095	0	25	3	6	1	1	1	1	1	1	2	1	1	1	1	1	1	1	1	4	4	4	2	3
1761	0	36	3	6	2	2	1	2	1	2	2	1	1	1	1	1	1	1	2	4	2	1	1	1
1877	0	41	1	7	5	1	1	1	1	1	1	1	1	1	1	1	1	1	2	5	5	5	5	5
2164	0	20	1	5	3	1	1	1	1	1	1	1	1	1	1	1	1	1	1	5	3	4	1	3
2218	0	45	1	4	4	1	1	1	1	1	1	1	2	1	2	1	1	1	1	3	3	3	3	3
3761	0	44	1	2	2	1	1	4	1	1	1	2	1	5	1	1	1	1	1	3	2	1	2	1
5064	0	22	1	4	1	1	1	1	1	1	1	1	1	1	1	1	3	1	3	3	2	1	1	2
8884	0	30	3	7	5	3	2	2	2	3	3	4	4	4	5	3	2	2	2	4	4	4	4	4
4941	0	24	3	4	2	1	1	1	1	1	2	1	1	1	1	1	1	1	1	3	3	2	2	2
4849	0	22	3	6	5	3	2	2	5	4	4	3	2	1	1	1	3	3	2	4	4	4	5	3
4787	0	32	1	6	4	4	1	1	2	2	3	1	2	1	2	2	2	1	1	4	3	4	5	2
6485	0	34	1	4	5	5	5	5	5	5	4	5	3	3	3	3	3	1	1	3	3	3	3	3
6596	0	32	1	6	3	3	2	1	1	2	1	3	1	1	3	1	1	1	1	2	1	1	1	1
57	0	30	1	1	2	1	1	1	1	3	1	1	1	1	1	1		1	1	2	1	1	1	1
775	0	24	1	4	1	1	1	1	1	1	1	1	1	1	1	1	2	1	1	4	2	4	3	2
1373	0	23	1	2	2	1	1	3	1	3	1	1	1	1	1	1	2	1	1	4	3	4	3	2
1636	0	30	1	4	2	1	1	1	1	1	1	1	1	1	1	1	1	1	1	5	3	2	3	3
1901	0	40	3	2	3	1	1	2	1	1	1	2	1	1	1	1	1	1	1	3	3	3	3	1
1940	0	48	1	6	2	1	1	1	1	1	2	1	1	1	1	1	1	1	1	4	2	2	3	2
1948	0	33	1	4	2	1	1	5	1	1	1	1	1	1	1	1	1	1	1	2	1	2	1	1
2386	0	33	1	5	1	1	1	1	1	1	1	1	1	2	2	1	1	1	1	4	1	3	1	1
2586	0	27	3	3	1	1	1	3	1	1	2	1	1	1	1	1	1	1	1	4	2	3	3	1
2689	0	40	3	7	3	1	2	3	1	3	3	3	3	1	3	3	3	3	3	4	3	4	3	3
2729	0	33	3	3	3	1	1	1	1	2	2	2	1	1	1	1	1	1	1	1	1	1	1	1
4063	0	27	1	5	3	3	1	1	1	1	2	1	1	5	1	1	1	1	1	3	3	2	3	1
4133	0	21	1	3	4	1	1	1	1	1	1	2	1	1	1	1	1	3	3	4	3	4	2	3
4509	0	30	1	7	1	1	1	1	1	1	3	1	1	1	1	1	2	1	1	3	3	3	2	1
5037	0	23	1	2	1	1	1	1	1	1	1	1	1	1	1	1	1	1	1	4	4	4	3	3
5095	0	18	1	2	4	1	1	2	1	1	1	1	1	1	1	1	1	1	1	4	1	3	2	1
5121	0	31	1	6	2	1	1	1	1	1	3	1	1	1	1	1	1	1	1	3	2	1	1	1
5280	0	30	1	5	2	1	1	1	1	1	1	1	1	1	1	1	4	4	4	4	2	2	2	2
5394	0	34	1	4	3	1	1	2	1	1	1	1	1	1	1	1	1	1	1	3	3	3	3	1
5490	0	33	1	4	1	1	1	4	1	1	1	1	1	1	1	1	1	1	1	5	3	3	2	2
6820	0	27	1	6	5	5	5	5	4	5	5	5	5	5	1	1	1	1	1	4	4	2	2	3
8076	0	23	1	6	2	1	1	2	1	2	1	1	1	1	1	1	1	1	1	4	4	3	2	1
8121	0	34	1	6	3	1	1	2	1	3	2	3	1	2	1	1	1	1	1	4	2	3	2	2
8446	0	33	1	5	1	1	1	1	1	1	1	1	1	1	1	1	1	1	1	3	2	1	1	1
1954	0	19	1	4	1	1	1	3	1	2	2	1	1	1	1	1	1	1	1	2	1	1	1	1
3905	0	19	1	3	3	1	2	3	1	3	2	1	1	1	1	1	1	1	1	3	1	2	1	2
7730	0	20	1	6	5	2	2	2	1	2	3	4	1	1	2	1	4	4	4	2	2	2	2	2
65	0	24	2	2	1	1	1	1	1	2	1	1	1	1	1	1	1	1	1	3	2	3	2	3
107	0	37	1	5	3	2	1	2	1	2	1	1	1	1	1	1	1	2	3	3	3	2	2	2
155	0	35	1	4	1	1	1	2	1	1	1	1	1	1	2	1	1	1	1	3	2	2	3	1
184	0	31	1	3	3	1	1	1	1	1	1	1	1	1	1		1	1	1	3	2		1	1
197	0	26	3	4	1	1	1	1	1	1	1	1	1	1	1	1	1	1	1	3	1	2	1	1
350	0	23	1	4	2	1	1	1	1	2	1	1	1	1	1	1	1	1	1	4	3	4	3	2
494	0	31	1	4	3	2	1	1	1	1	1	2	1	1	1	1	1	1	1	2	2	1	2	1
605	0	39	1	2	1	1	1	1	1	1	1	1	1	1	1	1	1	1	1	2	1	2	1	1
625	0	24	1	2	2	1	1	2	1	1	1	1	1	2	1	1	1	1	1	2	2	3	2	2
1099	0	21	3	4	2	1	1	1	1	2	2	2	1	1	1	1	1	1	1	4	3	2	2	1
1261	0	28	1	4	2	1	1	1	1	1	3	2	1	1	1	1	3	2	1	3	2	4	3	2
1279	0	24	1	6	2	1	1	1	1	2	1	1	1	1	1	1	1	1	1	3	3	2	2	3
1319	0	22	1	2	2	1	1	1	1	1	2	1	1	1	1	1	1	1	1	3	3	3	2	1
1462	0	23	1	4	2	1	1	1	1	2	1	1	1	1	1	1	1	1	1	3	3	4	1	1
1564	0	41	1	6	3	2	1	1	1	2	3	3	3	1	2	1	1	1	1	4	3	3	2	2
1713	0	27	1	3	3	1	1	1	1	1	1	2	1	1	1	1	1	1	1	3	3	3	1	3
1738	0	25	1	3	2	1	1	2	1	1	2	1	1	1	1	1	1	1	1	4	4	3	2	3
1754	0	44	1	2	3	2	1	3	3	2	2	3	3	3	3	3	2	1	1	2	1		1	1
1829	0	47	1	7	2	2	1	1	1	2	1	2	2	1	2	1	1	1	1	3	3	3	3	1
1893	0	24	3	7	4	1	3	1	3	3	3	4	1	1	2	2	2	1	1	3	3	3	3	3
2274	0	32	1	3	3	3	1	2	1	3	2	2	2	2	3	1	1	1	1	2	2	1	2	1
2308	0	42	1		2	1	1	1	1	1	1	1	1	1	1	1	1	1	1	4	3	3	4	3
2563	0	32	3	5	2	2	1	2	1	1	2	1	1	1	1	1	1	1	1	4	2	3	2	2
2732	0	37	1	6	3	2	1	2	1	2	2	1	1	1	1	1	1	1	1	3	3	3	2	2
2742	0	20	1	5	2	1	1	1	1	1	2	1	1	1	1	1	1	1	1	4	4	3	2	4
2772	0	38	1	5	3	2	1	2	2	3	1	2	1	2	1	1	1	1	1	2	3	2	1	1
2792	0	26	1	6	2	1	1	1	1	2	1	1	1	1	1	1	1	1	1	3	3	3	1	1
2834	0	24	1	4	3	1	1	1	1	1	2	5	1	1	1	1	1	1	1	4	3	4	3	1
2855	0	41	3	6	4	3	2	2	2	4	3	3	2	3	2	1	1	1	1	4	4	3	3	3
2879	0	40	1	5	2	2	1	2	1	2	3	3	1	1	2	1	1	1	1	1	1	1	1	1
3327	0	37	1	1	2	1	1	1	1	1	1	2	1	1	1	1	1	1	1	2	1	3	3	1
3443	0	31	1	4	2	1	1	1	1	1	1	1	1	1	1	1	1	1	2	3	3	4	3	2
3869	0	46	1	4	3	2	1	1	1	2	1	3	1	1	1	1	1	1	1	2	1	2	2	1
4731	0	43	1	2	2	2	1	2	1	1	1	1	1	1	1	1	1	1	1	4	3	4	3	3
4740	0	30	1	2	1	1	1	1	1	1	1	2	1	1	1	1	1	1	1	3	1	2	1	1
4751	0	32	1	3	2	1	1	1	1	1	1	1	1	1	1	1	1	1	1	2	2	2	2	1
4843	0	30	1	2	1	1	1	1	1	1	1	2	1	1	1	1	1	1	1	4	3	3	2	3
4870	0	30	1	5	4	1	1	2	1	1	2	4	1	1	2	1	2	1	1	3	2	3	3	2
4895	0	23	1	4	1	1	1	1	1	1	2	1	1	1	1	1	1	1	1	3	2	2	1	1
4910	0	28	1	4	1	1	1	1	1	2	1	1	1	1	1	1	1	1	1	4	2	3	2	2
5167	0	34	1	4	3	2	1	2	1	2	1	2	1	1	1	1	1	1	1	4	3	3	2	3
5202	0	33	1	5	2	1	2	1	1	1	2	1	1	1	1	1	1	1	1	3	2	2	2	3
5255	0	31	1	1	3	1	1	1	1	1	1	2	1	1	1	1	1	1	1	2	2	1	1	1
5282	0	20	1	6	1	1	1	4	1	1	1	1	1	1	1	1	2	1	1	5	3	3	2	3
5284	0	24	1	4	3	1	1	1	1	1	1	2	1	1	1	1	1	1	1	1	1	1	1	1
5308	0	22	1	4	1	1	1	5	1	2	1	1	1	1	1	1	1	1	1	5	4	4	3	3
5413	0	39	1	2	1	1	1	1	1	1	1	1	1	2	1	1	1	1	1	2	1	2	1	1
5472	0	39	1	6	2	1	1	1	1	4	2	2	1	1	2	1	4	1	1	3	3	3	2	2
5705	0	26	1	5	3	2	1	1	1	2	2	1	1	1	1	1	1	1	1	3	2	3	2	1
5750	0	19	3	5	4	1	1	1	1	1	1	1	1	1	1	1	1	1	1	5	4	4	4	4
6709	0	48	1	6	4	1	2	1	1	3	1	2	1	1	1	1	1	1	1	3	3	2	2	2
7241	0	42	1	6	3	1	1	2	2	1	3	1	1	1	2	1	1	1	1	3	2	3	2	2
7599	0	31	1	4	3	1	1	3	1	2	1	1	1	3	1	1	1	1	1	3	2	2	1	1
8107	0	25	1	4	3	2	1	1	1	1	2	3	1	1	2	1	1	1	1	5	2	2	3	2
8504	0	24	1	3	1	1	1	1	1	1	1	1	1	1	1	1	1	1	1	4	1	3	2	1
8600	0	24	1	3	2	1	1	1	1	1	1	1	1	1	1	1	1	1	2	4	2	2	2	1
5296	0	28	1	4	1	1	1	1	1	1	1	1	1	5	1	1	1	1	1
691	0	34	1	2	1	1	1	1	1	1	2	1	1	1	1	1	1	1	1
4963	0	18	1	7	1	1	1	1	2	3	2	1	1	1	1	1	4	2	2	4	4	3	2	2
138	0	38	1	7	2	1	1	2	1	2	4	3	2	4	3	1	1	1	1	4	4	4	3	3
1691	0	24	1	6	2	1	1	1	2	1	3	2	1	1	2	1	2	1	1	5	3	3	2	2
2009	0	42	3	6	4	2	2	2	3	3	2	4	2	2	1	2	3	1	2	3	3	2	3	2
2401	0	42	1	6	4	4	3	5	4	4	3	4	4	4	4	3	1	1	1	2	2	2	3	2
2699	0	32	1	4	4	1	1	1	1	1	1	1	1	1	1	1	2	1	1	3	3	2	2	3
2875	0	27	1	5	4	2	1	1	1	2	2	3	1	2	1	1	1	1	2	3	2	1	1	1
2926	0	52	3	6	3	2	2	2	1	2	2	3	2	2	3	3	2	1	2	3	4	5	3	3
4025	0	34	3	7	3	3	2	1	2	2	1	3	3	1	2	2	3	1	2	3	3	3	3	3
4052	0	36	3	7	3	1	1	2	1	3	1	2	1	3	1	1	1	1	1	4	3	2	1	2
5389	0	28	1	5	3	2	1	1	1	3	2	4	3	1	1	2	2	2	3	4	4	3	3	3
5497	0	24	1	7	2	1	1	4	1	1	1	1	1	1	1	1	1	1	1	4	3	4	4	2
6115	0	40	3	6	3	2	1	2	1	1	3	3	1	1	2	1	4	1	1	5	3		4	4
6311	0	22	1	5	3	1	1	2	1	1	1	1	1	1	1	1	1	1	1	3	3	3	3	2
7361	0	34	1	4	3	1	1	2	1	1	1	3	1	1	1	1	1	1	1	2	2	2	2	1
7421	0	26	3	5	3	1	1	1	1	2	1	2	1	1	2	1	2	1	1	4	3	3	1	2
7817	0	33	3	7	3	1	1	2	3	2	3	3	1	1	2	2	1	2	2	5	4	4	4	4
8500	0	29	1	6	3	2	1	1	2	2	2	3	1	1	1	1	1	2	2	3	3	3	3	3
565	0	24	1	6	2	1	1	1	1	1	2	1	1	1	1	1	2	1	2	5	4	4	4	2
5704	0	35	3	6	5	1	1	1	1	1	1	5	3	1	3	1	1	1	1	1	1	3	1	1
153	0	37	1	2	3	2	1	1	1	2	1	2	1	1	1	1	1	1	1	3	3	3	3	2
418	0	29	3	5	2	1	1	1	1	1	1	1	1	1	1	1	1	1	1	4	4	2	2	1
845	0	25	1	5	1	1	1	1	1	1	2	1	1	1	1	1	2	1	1	4	3	3	3	3
1021	0	25	1	3	1	1	1	2	1	1	2	1	1	1	1	1	1	1	1	4	1	3	4	3
1479	0	21	1	2	2	1	1	1	1	1	1	1	1	1	1	1	1	1	1	3	2	3	2	2
1643	0	53	1	7	4	1	1	2	2	1	2	2	2	1	2	2	1	1	1	4	2	2	2	2
2357	0	23	3	7	3	1	1	1	1	2	2	1	1	1	1	1	2	1	1	5	5	3	2	4
2377	0	42	1	4	2	1	1	1	1	1	1	1	1	1	1	1	1	1	1	3	2	1	2	1
2527	0	32	3	5	4	4	1	4	1	4	2	4	1	5	5	1	1	1	1	3	1	1	1	1
2735	0	25	1	6	4	4	2	4	1	2	2	4	2	4	1	2	2	1	1	4	1	2	2	1
3033	0	51	1	5	4	4	3	3	3	2	3	4	4	4	3	4	3	2	3	4	4	4	4	4
3420	0	43	1	5	3	1	1	1	1	2	1	2	1	1	2	2	1	1	1	4	3	4	4	2
3465	0	31	3	7	3	2	3	1	1	1	2	3	2	1	1	2	3	1	2	2	2	2	2	2
3488	0	37	1	1	5	1	1	1	1	2	1	3	4	3	2	1	2	2	3	2	2	2	2	2
3506	0	48	1	6	3	2	2	3	1	1	1	2	1	1	3	1	1	1	1	4	3	3	3	2
3586	0	28	1	6	4	3	1	1	1	3	2	4	4	1	2	1	2	1	2	4	4	3	3	3
3927	0	37	1	6	2	2	2	2	2	2	2	2	2	2	1	1	1	1	1	4	2	4	2	3
4989	0	21	1	3	2	1	1	2	1	2	1	2	1	1	2	1	1	1	1	3	1	3	2	1
5176	0	26	1	5	1	1	1	1	1	1	1	1	1	1	1	1	1	1	1	4	3	3	3	2
5479	0	18	1	6	3	1	1	2	1	3	1	2	2	1	1	1	3	1	3	4	2	3	2	1
5566	0	22	1	2	1	1	1	1	1	1	1	1	1	1	1	1	1	1	1	4	4	3	1	2
5858	0	23	3	5	1	1	1	1	1	1	1	1	1	1	1	1	1	1	1	3	3	2	1	2
6383	0	23	2	5	2	1	1	1	1	1	1	2	1	3	1	1	1	1	1	3	2	3	1	3
7679	0	24	1	6	2	1	1	1	1	1	2	1	1	1	1	1	2	1	1	3	3	3	2	2
7707	0	30	1	4	2	1	1	5	1	3	2	1	1	1	1	1	1	1	1	4	3	3	3	3
7922	0	26	3	7	5	4	3	1	3	5	5	5	5	2	4	5	3	1	1	2	4	3	3	3
8035	0	32	3	4	3	1	1	1	1	1	1	2	1	1	1	1	1	1	1	2	3	3	3	2
8529	0	33	3	4	3	2	2	2	1	3	3	3	3	2	1	2	3	3	2	3	3	3	3	3
8567	0	48	1	6	3	2	1	1	1	3	1	3	1	1	1	1	3	2	2	3	3	2	1	2
8594	0	34	3	6	1	1	1	1	1	1	3	2	1	1	3	2	2	2	2	3	4	3	3	3
5868	0	27	3	1	4	3	3	4	3	4	2	4	2	1	3	5	3	3	5	4	4	4	4	4
7349	0	36	1	7	5	3	5	1	1	5	4	5	5	5	4	4		5	5	5	4	5	4	4
4047	0	42	1	6	4	3	1	1	3	3	1	2	1	1	1	1	1	1	1	3	3	1	2	1
6508	0	18	1	7	4	3	4	1	5	4	2	4	2	1	1	2	3	1	2	4	5	4	1	1
7722	0	33	1	3	3	1	1	2	1	1	1	2	1	3	2	1	1	1	1	3	2	3	3	1
8150	0	22	3	6	4	1	1	1	1	1	1	3	1	1	1	1	1	1	1	3	3	2	2	2
171	0	22	1	6	2	1	1	2	1	1	2	1	1	1	1	1	1	1	1	4	1	3	3	1
715	0	23	1	2	2	1	1	1	1	1	1	1	1	1	1	1	1	1	1	3	2	2	3	1
797	0	30	1	2	2	1	1	1	1	1	1	1	1	2	1	1	1	1	1	4	2	3	2	2
1234	0	26	1	5	2	1	1	2	2	2	3	1	1	1	1	2	1	1	1	3	2	2	1	1
1751	0	25	1	6	3	1	1	1	1	1	1	2	1	1	1	1	1	1	1	4	3	3	3	2
1865	0	27	3	6	4	2	1	1	1	1	2	2	1	2	2	2	1	3	1	3	3	3	1	3
2087	0	25	1	5	3	1	1	1	2	1	2	3	2	1	1	1	3	1	1	3	2	2	1	1
3019	0	49	3	6	2	1	1	1	1	2	1	1	1	1	2	1	1	1	1	2	1	2	1	1
3091	0	32	1	7	3	3	4	2	1	1	2	3	2	2	2	2	2	1	2	3	3	3	3	2
3322	0	45	1	7	5	3		1		4	3	3			2	2	2	1	1	4	2	2	3	3
3386	0	19	1	2	4	3	1	4	1	1	2	2	2	5	3	2	2	1	3	3	4	4	4	4
3556	0	32	1	6	4	1	1	4	1	1	3	3	1	3	1	1	1	1	1	1	1	3	2	1
3679	0	36	3	6	3	2	1	1	1	1	2	2	2	2	1	1	1	1	1	3	4	3	2	2
3722	0	30	1	5	5	2	1	3	1	3	2	2	2	2	1	1	1	1	2	4	3	4	2	2
3748	0	21	3	4	3	1	1	3	2	1	1	1	1	1	1	1	1	2	1	3	2	2	2	1
3792	0	21	1	6	2	1	1	1	1	1	1	1	1	1	1	1	1	1	1	4	1	3	2	1
3825	0	22	1	6	3	1	3	2	1	3	1	3	1	1	1	1	1	1	1	3	2	3	3	3
4101	0	27	1	5	3	1	1	1	1	2	3	3	2	2	1	1	1	1	1	4	3	3	3	3
4169	0	35	1	5	4	3	1	2	1	2	1	3	1	1	1	1	1	1	1	3	3	2	2	1
4242	0	40	1	5	4	2	2	2	1	1	4	4	2	2	2	2	1	1	1	5	5	5	4	4
4550	0	29	1	4	1	1	1	1	1	1	1	1	1	2	1	1	1	1	1	2	1	2	1	1
4803	0	33	1	5	2	1	2	3	2	1	1	1	1	3	1	1	1	1	1	1	1	3	1	1
4881	0	22	1	5	3	1	1	2	1	2	2	2	2	1	1	1	1	1	2	2	1	1	1	1
5020	0	21	1	3	3	1	1	1	1	1	2	2	1	1	1	1	1	1	1	5	4	4	4	4
5408	0	18	1	5	2	1	1	3	1	2	2	1	1	2	1	1	1	1	1	4	4	4	4	3
5440	0	20	1	7	5	2	5	1	1	3	3	2	1	1	3	1	1	4	1	3	4	3	4	2
5890	0	24	1	5	2	1	1	1	1	1	2	1	1	1	1	1	1	1	1	5	3	4	3	3
6586	0	30	1	6	3	3	1	1	1	2	2	2	1	1	2	1	1	1	1	4	3	3	3	2
6978	0	41	1	3	2	1	1	2	1	2	2	2	1	2	1	1	1	1	1	3	2	3	3	2
7511	0	42	1	4	2	1	2	4	1	1	1	1	1	1	3	1	1	1	1	4	3	3	2	1
7656	0	26	1		3	1	1	1	1	2	2	3	2	1	1	1	2	2	3	5	3	5	3	3
7668	0	31	1	6	3	1	2	3	2	1	2	4	2	2	2	3	3	1	1	3	3	4	3	1
7829	0	34	1	5	5	3	2	3	2	3	2	2	2	1	2	1	3	2	3	4	3	3	3	3
5638	0	19	1	4	2	3	1	4	1	2	2	3	1	5	2	1	2	1	1	4	3	3	2	1
147	0	23	1	2	1	1	1	1	1	1	2	2	1	1	1	1	2	1	1	1	1	1	2	1
185	0	32	1	5	2	1	1	1	1	2	1	1	1	1	1	1	1	1	1	5	2	4	2	2
196	0	33	1	5	1	2	1	2	1	2	2	1	1	1	1	1	1	1	1	3	2	3	1	2
355	0	27	1	7	4	2	1	2	1	3	2	4	2	2	3	2	3	1	1	3	3	3	2	3
397	0	25	1	3	2	1	1	1	1	1	1	1	1	1	1	1	1	1	1	4	2	2	2	2
460	0	25	1	5	3	1	2	1	1	1	1	1	1	1	2	1	2	1	1	4	2	3	2	1
526	0	34	1	4	2	1	1	4	3	1	1	2	1	1	1	1	1	1	1	3	1	2	2	1
596	0	21	3	6	3	1	1	1	1	1	2	2	1	1	1	1	1	1	1	3	2	2	2	1
604	0	27	3	2	3	1	1	1	1	2	1	1	1	1	1	1	1	1	1	2	1	1	1	1
673	0	42	1	4	2	1	1	2	1	2	2	1	2	1	1	1	1	1	1	3	2	3	2	2
822	0	31	1	2	1	1	1	1	1	1	2	1	1	1	1	1	1	1	1	2	2	3	3	2
1083	0	29	1	2	3	2	1	1	1	1	1	2	1	1	1	1	1	1	1	3	3	4	3	1
1086	0	36	1	4	3	1	1	1	1	1	2	1	1	1	1	1	1	1	1	3	3	3	2	2
1163	0	30	1	3	2	1	1	1	1	1	1	1	1	1	1	1	1	1	1	3	3	4	3	1
1254	0	24	1	4	1	1	1	2	1	1	1	1	1	3	1	1	2	1	1	4	2	3	2	2
1276	0	43	1	2	4	1	1	2	1	1	1	2	2	2	1	1	1	1	1	3	1	3	3	3
1290	0	25	1	6	3	1	1	1	1	2	2	2	1	3	1	1	1	1	1	4	3	2	2	2
1295	0	23	3	4	2	1	1	3	1	1	1	2	1	1	1	1	1	1	1	4	2	2	2	1
1343	0	24	1	5	2	1	1	3	1	1	1	1	1	1	1	1	1	1	1	2	2	3	2	2
1372	0	22	3	5	2	2	1	1	2	1	2	4	1	1	1	1	2	1	3	5	4	3	3	3
1393	0	22	1	5	2	1	1	2	1	1	2	2	1	1	2	1	1	1	1	4	2	2	1	2
1483	0	28	1	4	3	1	1	2	1	1	1	2	1	1	1	1	1	1	1	3	1	2	1	1
1581	0	41	1	6	3	1	1	1	2	1	1	2	1	1	1	1	1	1	1	3	1	2	1	1
2298	0	29	3	2	3	1	1	2	1	2	2	2	1	1	1	1	2	2	2	4	4	3	3	3
2305	0	49	1	4	4	4	1	2	1	1	3	1	2	2	3	2	1	1	1	3	4	4	4	2
2327	0	39	1	7	4	1	1	1	1	2	3	1	1	1	1	2	1	1	1	2	2	3	2	1
2523	0	30	3	7	4	1	1	1	1	3	1	3	1	1	1	1	1	1	1	4	3	2	1	4
2623	0	44	1	5	4	1	1	3	1	5	4	2	1	1	3	1	1	1	1	2	2	1	1	1
3425	0	37	3	2	3	1	1	1	1	1	1	2		1		1		1	1	2	1	1	1	1
3606	0	31	1	2	5	5	5	5	1	5	4	5	5	5	1	1	1	1	1	5	5	3	3	4
3890	0	40	1	6	2	2	1	2	1	3	2	3	1	1	2	1	2	1	1	4	3	4	2	3
3958	0	28	1	1	1	1	1	2	1	2	1	3	1	1	1	1	1	1	1	3	1	1	2	1
4216	0	41	3	6	4	2	1	2	1	1	2	4	2	2	1	1	1	1	1	3	3	4	4	4
4292	0	39	1	5	3	2	2	1	1	2	1	3	2	2	1	1	1	1	1	4	3	2	2	2
4347	0	27	3	7	4	2	2	1	1	1	3	3	2	2	2	2	3	2	3	5	3	4	3	4
4448	0	21	3	3	1	2	1	1	1	3	2	1	1	2	1	1	2	1	1	3	4	2	1	1
4726	0	25	1	4	2	1	1	1	1	2	2	2	1	1	1	1	1	1	1	3	3	2	2	3
4786	0	28	1	2	2	1	1	1	1	1	2	2	1	1	1	1	1	1	1	4	3	2	3	2
4795	0	24	3	6	3	2	1	2	1	3	1	3	1	1	1	1	1	1	1	3	1	3	2	1
4819	0	50	1	2	1	1	1	5	1	1	1	2	1	1	1	1	1	1	1	3	3	2	2	2
4973	0	25	1	4	2	1	1	2	1	2	1	1	1	5	3	1	2	1	1	2	2	2	2	1
5017	0	22	1	1	2	1	1	2	1	2	2	2	1	1	1	1	1	1	1	3	1	3	2	1
5045	0	24	1	6	2	1	1	3	1	1	3	1	1	1	1	1	1	1	1	5	4	4	3	3
5091	0	27	1	6	2	1	1	1	1	1	1	1	1	1	1	1	1	1	1	3	1	3	1	1
5132	0	24	1	2	1	1	1	1	1	1	2	1	1	1	1	1	1	1	1	3	2	3	2	1
5192	0	25	1	4	4	1	1	4	1	3	1	4	1	1	1	1	1	1	1	4	2	1	2	2
5228	0	23	1	4	3	1	1	3	1	1	1	1	1	2	1	1	2	2	2	4	3	3	3	3
5281	0	30	3	5	3	2	1	1	1	1	2	1	1	1	2	1	2	1	1	5	5	4	4	4
5420	0	20	1	2	2	1	1	4	4	2	3	3	1	4	1	1	4	1	1	4	2	4	4	5
6342	0	46	3	1	2	1	1	1	1	2	1	2	2	1	1	1	2	1	1	3	1	1	1	1
6564	0	32	1	5	3	1	2	4	1	4	2	3	2	4	1	1	1	1	1	3	3	2	1	2
7124	0	33	3	6	2	1	2	1	1	1	2	1	1	1	1	1	2	1	1	3	2	3	2	3
7185	0	46	3	2	4	2	2	1	1	1	1	1	1	3	1	1	1	1	1	3	3	3	2	1
7513	0	26	1	5	3	2	1	3	1	1	1	2	1	2	1	1	1	1	1	3	2	2	2	2
7736	0	35	1	5	3	1	1	1	1	1	1	2	1	1	1	1	1	1	1	3	3	3	3	2
7850	0	19	1	5	3	1	1	2	1	1	1	2	1	3	2	1	2	1	1	3	4	4	3	2
8587	0	39	1	4	2	2	1	1	1	1	1	2	1	1	1	1	1	1	1	4	3	3	1	1
8526	0	18	1	3	4	1	2
2698	0	26	3	4	2	3	2	2	3	3	3	3	2	2	3	3	2	2	2	3	2	2	2	3
1758	0	27	1	6	4	3	1	1	1	2	1	1	1	1	1	1	1	1	1	3	3	2	1	2
1887	0	19	1	5	4	3	3	3	3	3	2	3	3	4	3	2	2	1	1	4	4		1	2
2345	0	39	3	6	3	1	2	2	1	1	1	2	2	3	1	1	3	1	2	3	4	2	2	1
2484	0	18	1	7	5	4	3	5	5	5	5	5	1	1	5	5	5	5	5	4	5	5	5	5
2509	0	28	1	6	3	2	2	4	3	2	2	1	4	4	1	2	1	1	1	4	3	2	3	1
3092	0	36	1	5	3	2	1	2	1	2	1	2	1	2	1	3	2	1	1	3	3	1	1	1
3255	0	33	1	7	4	2	2	2	2	3	2	4	1	1	2	3	1	1
3347	0	27	1	7	4	5	4	2	2	2	2	3	4	4	4	4	2	2	2	4	2	4	3	3
3563	0	34	1	5	4	1	1	2	1	1	2	3	1	1	1	1	3	4	3	5	4	5	5	4
3708	0	44	1	2	4	4	3	2	1	3	2	2	1	2	3	3	1	1	1	3	2	2	2	1
4214	0	58	1	2	3	3	1	1	1	2	2	4	3	3	3	3	3	2	2	4	2	2	2	2
4625	0	27	3	4	3	2	1	4	4	4	4	2	1	1	3	1	3	2	2	4	2	3	3	3
4704	0	32	1	6	4	2	1	1	1	2	1	2	1	2	1	1	1	1	1	4	4	1	2	1
4735	0	28	1	5	2	1	2	1	1	1	2	1	1	1	1	1	1	1	1	3	3	2	1	1
5086	0	31	1	4	2	1	1	2	4	1	1	3	1	1	1	1	1	1	1	3	3	1	3	1
5173	0	24	1	5	2	1	1	1	1	1	3	1	1	1	3	2	1	1	1	5	4	5	4	5
5217	0	23	1	6	2	1	1	4	1	1	1	1	1	1	1	1	1	1	1	3	1	3	1	1
5370	0	21	3	7	1	1	2	2	1	3	2	1	2	4	1	3	2	1	1	3	1		2	1
5635	0	22	1	7	4	3	2	4	1	1	1	2	1	1	1	1	1	1	1	5	4	5	2	2
6704	0	31	1	6	2	1	1	1	1	2	1	2	2	1	2	2	1	2	2	2	3	3	3	1
6920	0	40	1	4	3	3	2	1	2	2	2	2	1	1	1	1	1	1	1	3	3	2	2	1
7697	0	37	1	5	2	3	2	2	1	1	1	1	1	2	1	1	1	1	1	4	2	1	1	1
7709	0	23	1	7	3	1	1	1	1	1	2	3	1	1	1	1	2	1	4	5	4	5	4	4
7893	0	25	1	5	4	2	1	1	1	3	1	3	1	1	1	1	1	1	1	4	3	4	3	4
7894	0	23	1	7	2	2	1	1	1	1	5	1	1	1	1	1	1	1	1	1	2	2	2	1
8000	0	23	1	6	4	1	1	2	1	1	2	2	1	1	1	1	3	1	2	5	3	3	2	2
8114	0	27	3	2	3	1	1	1	1	1	1	1	1	2	1	1	2	1	1	2	3	1	2	2
8128	0	18	1	6	3	1	1	1	1	1	1	1	1	2	1	1	1	2	2	5	4	4	5	5
8655	0	28	1	6	2	1	1	1	1	2	2	2	1	1	1	2	1	1	1	2	2	3	3	2
8681	0	43	3	4	2	3	1	3	2	3	2	2	2	2	4	2	1	1	1	4	4	4	2	3
8744	0	22	1	7	4	2	1	1	1	4	3	4	3	2	3	1	1	1	1	4	4	3	3	3
3888	0	27	3	6	3	1	1	1	1	2	2	2	1	1	2	1	2	1	2	3	1	2	2	2
121	0	34	1	2	2	1	1	2	1		2	2	1	3	2	1		1	1	3	2	3	2	1
141	0	35	1	2	4	1	1	1	1	3	1	3	1	1	1	1	1	1	3	3	3	3	3	2
179	0	29	1	4	2	1	1	4	1	1	2	1		5	3	1	3	1	2	4	4	2	3	3
360	0	23	1	4	3	3	2	2	1	2	3	3	2	2	1	1	1	1	1	4	2	2	3	3
1405	0	18	1	2	2	2	1	2	1	2	1	2	1	1	2	2	1	1	1	2	1	1	1	1
1715	0	25	3	5	4	3	1	2	1	2	1	3	1	1	1	1	2	4	3	3	4	3	3	2
1757	0	19	1	6	4	2	2	1	1	1	2	1	2	1	3	1	4	1	4	5	5	5	5	3
1789	0	20	1	2	3	1	1	4	1	3	2	3	2	1	3	3	3	1	1	3	4	3	4	3
1935	0	23	1	6	2	1	1	2	2	1	1	2	2	2	1	2	1	1	3	3	4	2	2	2
2131	0	32	1	6	4	4	3	1	1	2	2	2	3	3	2	2	1	1	1	4	3	3	2	2
2284	0	34	1	4	4	4	3	2	2	2	3	3	3	2	3	2	2	1	1	3	2	1	1	1
2432	0	40	1	5	4	3	2	3	3	3	1	3	1	1	2	1	1	1	2	3	3	3	3	2
2476	0	34	3	7	3	3	1	1	3	1	3	3	2	3	1	2	1	1	1	4	3	4	2	1
2551	0	29	3	7	4	2	1	1	1	1	2	2	1	1	1	1	2	1	1	4	3	4	3	4
2652	0	22	3	5	3	1	1	1	1	2	2	2	1	1	1	1	1	1	1	5	4	3	3	4
2681	0	41	2	6	3	2	1	1	1	3	3	3	2	1	2	1	1	1	1	4	4	3	3	3
2749	0	28	1	5	4	1	1	3	3	3	1	1	1	1	2	1	1	1	1	3	2	4	3	2
2913	0	24	1	6	4	2	2	2	1	2	1	1	4	4	3	2	1	1	1	2	2	1	1	1
3035	0	46	1	4	2	1	1	1	1	1	1	2	2	1	1	1	1	1	1	3	2	2	2	1
3038	0	44	1	6	2	1	1	1	1	2	2	3	1	1	1	1	1	1	2	4	3	3	2	2
3492	0	24	3	4	4	1	2	1	1	2	1	2	1	1	2	1	1	1	1	4	4	4	4	3
3876	0	38	1	6	4	1	1	3	3	3	3	3	2	4	1	3	2	1	1	4	2	3	3	2
4260	0	36	1	2	4	1	1	1	2	4	1	1	2	5	3	1	1	1	1	4	3	2	4	4
4313	0	36	3	6	3	1	1	1	1	2	1	2	1	5	1	1	1	1	1	4	3	3	3	3
4459	0	31	3	3	2	3	1	1	2	2	3	1	1	1	1	1	3	1	1	4	4	4	2	1
5087	0	19	3	5	3	1	1	2	1	1	1	1	1	1	2	1	2	1	1	4	3	3	2	2
5119	0	22	1	5	4	2	2	5	2	4	2	3	2	5	2	1	2	1	1	4	3	4	3	3
5838	0	23	3	5	3	1	1	1	1	1	1	3	1	1	1	1	1	1	2	4	3	2	1	1
6385	0	26	1	7	4	2	2	3	2	2	1	3	1	2	2	4	1	1	1	4	2	4	3	2
6608	0	37	1	7	3	2	1	1	1	1	1	1	1	2	1	1	1	1	1	2	1	1	1	1
6902	0	39	1	7	5	3	3	3	2	2	2	2	2	2	2	1	1	1	1	4	3	3	3	3
7093	0	41	1	6	4	3	2	2	3	4	2	3	1	1	3	2	2	1	1	4	3	3	4	3
7639	0	27	3	4	1	1	1	3	1	1	2	1	1	2	1	1	1	1	1	2	2	1	1	1
8049	0	31	1	6	3	2	2	2	1	4	3	4	2	2	2	1	2	1	2	4	4	4	3	4
8098	0	23	1	6	3	2	1	2	3	1	2	2	1	1	1		1	1	2	4	2	2	2	2
8640	0	19	3	6	3	3	2	1	4	2	3	1	1	1	2	1	3	3	2	5	5	5	3	5
5813	0	31	3	5	3	2	2	1	1	3	2	3	1	1	2	1	1	1	1	3	3	2	2	2
2957	0	42	1	7	2	1	1	1	1	2	3	1	1	1	3	3	1	1	1	3	1	1	1	1
1719	0	37	1	6	3	3	2	1	1	3	3	3	1	1	4	3	1	1	1	4	4	4	3	4
1988	0	23	1	5	4	4	3	2	2	3	3	2	1	2	2	2	1	1	1	4	2	3	3	1
7880	0	36	3	5	4	4	1	1	1	4	3	3	1	1	4	1	1	1	1	3	2	2	3	2
4342	0	37	3	6	4	4	3	1	2	5	5	5	3	1	5	4	3	2	3	4	3	3	3	2
5920	0	21	3	4	4	1	1	3	1	2	2	3	1	3	1	1	1	1	1	4	4	3	3	4
204	0	35	1	2	1	1	1	2	1	1	1	2	1	1	1	1	1	1	1	3	2	2	1
329	0	23	1	2	2	2	1	1	1	2	1	2	1	1	1	1	5	5	5	5	4	3	4	4
1375	0	26	1	4	5	3	3	3	3	5	3	4	3	4	2	2	3	1	3	4	2	4	3	1
3871	0	43	3	4	4	4	1	1	1	2	2	4	3	1	4	1	1	1	1	4	4	3	4	3
4993	0	26	1	5	3	1	1	1	1	1	2	3	1	1	1	1	2	2	2	3	3	2	2	1
660	0	20	1	6	3	1	1	2	1	2	2	4	1	2	2	1	3	1	1	3	1	3	2	1
758	0	19	1	5	2	1	1	4	1	1	1	1	1	3	1	1	1	1	1	3	1	2	1	1
1583	0	37	1	5	2	2	2	1	1	2	1	1	2	1	1	1	1	1	1	4	4	4	1	3
2709	0	20	1	5	4	2	3	5	3	4	2	3	4	4	3	1	2	1	2	4	4	4	2	3
3341	0	33	3	7	4	3	1	2	1	3	3	4	2	1	2	1	2	1	1	4	3	4	2	3
4284	0	24	1	5	3	1	2	1	1	1	1	3	1	1	1	1	1	1	1	2	1	5	1	1
4649	0	30	3	4	3	2	1	1	2	2	3	4	2	1	1	1	3	2	3	4	3	4	4	2
4665	0	21	1	6	3	3	2	1	3	2	3	3	2	2	3	4	3	2	3	3	3	3	3	2
4992	0	28	1	4	2	1	1	2	1	3	2	1	1	1	2	1	1	1	1	3	2	2	2	2
5269	0	18	1	7	1	1	1	2	1	1	3	1	1	2	1	2	1	1	1	4	3	4	3	2
5306	0	19	1	6	2	1	2	1	1	1	1	2	1	1	1	1	1	1	1	3	3	1	1	1
5680	0	26	1	5	2	1	1	1	1	1	1	2	1	1	1	1	2	1	1	5	5	5	5	3
6406	0	24	3	7	3	1	1	1	2	3	3	2	1	1	1	1	3	2	3	4	3	2	2	3
6521	0	21	3	6	5	1	1	1	1	3	2	2	1	1	1	1	3	3	1	5	3	4	2	3
6569	0	40	1	3	3	1	1	2	1	1	1	2	1	1	2	1	3	2	3	4	3	4	2	2
6788	0	18	3	4	2	1	1	1	1	1	1	1	1	1	2	1	2	1	1	5	2	4	1	2
6807	0	33	1	3	4	2	1	1	1	3	2	3	1	2	1	1	2	1	3	3	4	4	2	2
7003	0	20	1	5	3	4	2	5	1	3	3	1	1	2	3	1	2	1	2	4	2	4	4	2
7055	0	25	3	6	3	2	2	3	1	1	1	2	1	1	1	1	3	1	1	2	3	2	1	2
7390	0	44	1	7	4	1	1	2	1	1	1	3	1	1	1	1	1	1	2	5	3	5	5	5
7617	0	27	1	5	3	1	1	2	2	2	1	2	1	2	2	1	1	3	2	4	3	2	2	2
8797	0	27	1	6	3	3	4	4	4		4	4	2	4
7202	0	21	3	5	4	3	4	2	1	2	3	4	2	2	1	1	1	1	2	4	3	4	3	4
2441	0	22	1	5	1	1	1	3	1	2	2	1	1	2	1	1	2	1	1	3	1	2	2	2
2456	0	23	1	6	5	3	2	3	1	3	2	4	3	3	2	1	2	1	1	3	1	3	2	3
4934	0	25	2	6	2	1	1	2	1	3	1	4	1	3	3	1	3	2	2	1	1	1	3	1
5293	0	35	1	3	2	1	2	4	1	1	1	2	1	1	2	1	1	1	1	2	1	2	1	1
5657	0	44	1	4	3	2	1	1	1	1	2	1	1	2	1	1	1	1	2	2	2	1	2	2
5740	0	42	1	6	3	2	3	2	2	4	2	4	2	3	1	1	2	2	2	4	4	4	3	3
7258	0	25	1	5	5	1	1	4	1	1	1	1	1	1	2	1	2	2	2	5	3	4	3	3
7941	0	49	1	7	3	2	3	5	1	2	1	3	2	5	4	3	2	1	1	3	3	3	1	1
120	0	32	1	6	2	1	1	1	1	1	1	3	1	2	1	1	1	1	1	4	4	1	2	2
1908	0	42	1	7	4	2	4	3	2	4	3	4	3	3	2	2	1	1	1	4	4	5	4	4
2024	0	25	3	5	3	1	1	2	3	2	2	3	2	2	3	3	3	1	1	4	3	3	2	1
2628	0	21	3	7	1	2	1	1	1	3	2	3	1	1	4	1	1	1	1	2	2	1	3	1
2868	0	56	1	5	5	4	1	1	3	5	4	5	4	4	5	4	2	1	1	3	1	4	2	2
4902	0	22	1	3	1	1	1	5	1	1	2	1	1	1	2	1	1	1	1	3	3	4	3	2
5093	0	33	1	7	4	4	1	1	3	4	4	3	4	3	3	4	1	1	1	3	2	3	1	1
5457	0	34	1	4	3	3	2	2	1	2	2	1	1	1	2	1	1		1	3	3	3	1	1
5682	0	27	1	4	1	1	1	1	1	2	3	3	1	1	2	1	1	1	1	3	2	3	2	3
5752	0	26	1	5	3	2	1	1	1	1	1	2	1	1	1	1	3	1	2	5	4	4	2	2
6901	0	24	1	6	4	1	1	3	4	4	1	3	1	1	1	1	1	1	1	2	2	2	3	1
7926	0	18	3	7	4	2	2	2	2	2	2	1	1	2	1	1	2	3	3	4	3	3	3	2
8874	0	32	1	5	2	3	1	1	1	2	2	1	1	3	2	1	1	1	1	4	3	1	2	2
2831	1	49	1	6	3	4	4	4	2	4	4	4	3	3	3	1	1	4	5	5	5	5	5	5
6914	1	45	1	7	4	3	1	1	1	1	1	1	1	1	1	1	1	1	1	5	5	4	4	4
4298	1	34	1	4	2	2	1	1	1	1	1	1	1	2	1	1	1	1	1	2	2	3	3	2
5816	1	44	1	5	3	1	1	2	2	1	2	2	1	1	1	1	2	1	3	1	2	2	2	2
912	1	31	1	3	1	1	1	1	1	1	1	1	1	1	1	1	1	1	1	1	1	1	1	1
3268	1	22	3	5	4	2	2	1	2	1	3	3	2	3	2	1	1	1	2	4	1	4	3	5
7146	1	28	2	6	2	1	1	1	1	1	2	1	1	1	1	1	3	2	1	5	3		4	4
6579	1	31	1	7	3	1	1	3	1	1	1	2	1	1	1	1	1	1	1	4	3	3	3	3
5673	1	25	3	6	2	2	3	4	2	1	4	2	2	5	2	4	2	3	3	2	4	3	4	4
1532	1	40	1	2	2	2	2	2	2	2	2	2	2	2	2	2	1	1	1	3	2	3	3	2
8701	1	38	3	7	2	2	2	2	2	2	2	2	5		1	4	3		2	4	4		4	4
2647	1	57	3	6	4	3	2	1	1	3	3	4	2	3	2	1	1	1	2	4	3	3	3	2
6158	1	42	1	7	3	1	1	1	1	1	1	1	1	1	1	1	1	1	1	3	1	3	1	3
3437	1	29	1	2	1	1	1	1	1	1	1	1	1	1	1	1	1	1	1	1	1	1	1	1
2125	1	42	3	7	3	2	3	1	1	2	2	4	3	1	2	1	2	1	1	3	2	3	1	3
2215	1	51	3	6	4	2	1	1	1	1	1	3	3	1	2	1	2	1	1	5	3		4	4
5586	1	41	3	7	4	1	1	2	1	3	3	3	2	1	1	3	1	2	3	5	4	4	3	4
8748	1	29	1	7	2	1	1	1	1	2	2	1	1	1	1	1	2	2	3	5	3	2	2	4
1668	1	54	1	3	4	4	4	4	3	4	3	4	3	3	4	4	3	3	4	2	3	4	4	3
1975	1	37	1	7	3	1	1	1	1	1	1	3	1	1	1	2	1	2	2	5	4	5	4	4
5113	1	33	1	6	3	2	3	4	3	3	1	2	1		2	1	3	1	3	4	2		2	1
2122	1	28	3	5	2	1	1	1	1	1	2	1	1	1	1	1	1	3	4	4	4	4	3	2
4511	1	40	1	7	1	1		4	1	1	1	2	1	2	1	1	1	1		4	3	2	3	2
2197	1	44	2	7	4	1	1	1	1	1	1	1	1	1	1	1	1	1	1
5483	1	25	1	6
3866	1	46	1		3	1	1	1	1	2
3008	1	55	1	7
5852	1	59	3	7	5	4	2	3	4	4	4	4	3	5	3	4	5	4	4
2062	1	29	1	4	4	1	1	1	1	1	1	1	1	1	1	1	1	1	1
8646	1	32	2	7	3	3	3	3	3	3	3	3	3	3	3	3	3	3	3
1474	1	19	1	1	2	1	1	1	1	1	1	1	1	1	1	1	1	1	1
5244	1	46	1	5	1	1	1	1	1	1	1	1	1	1	1	1	1	1	1
5854	1	31	3	7	2	2	1	1	1	1	1	1	1	1	1	1	1	1	1
3064	1	34	1	6	1	1	1	1	1	1	1	1	1	1	1	1	1	1	1
5184	1	40	1	3	1	1	1	1	1	1	1	1	1	1	1	1	1	1	1
287	1	23	1	6	2	1	1	3	1	1	1	1	1	1	1	1	1	1	1
1563	1	28	1	7	3	1	1	3	1	1	1	1	1	1	1	1	1	1	1
3868	1	30	1	7	2	1	1	1	1	2	1	1	1	1	1	1	1	1	1
4709	1	32	1	4	2	1	1	1	1	1	1	1	1	1	1	1	1	1	1
5616	1	28	1	6	1	1	1	2	1	1	1	1	1	1	1	1	2	1	3
5662	1	50	1	4	1	1	1	1	1	1	1	1	1	1	1	1	1	1	3
6748	1	50	2	6	4	3	1	2	1	3	1	4	4	4	4	4	3	3	3
7693	1	27	2	7	4	1	1	1	1	1	1	3	1	1	2	1	1	1	1
420	1	34	2	7	3	2	2	1	1	1	2	1	1	1	1	1	1	1	1
1380	1	30	1	3	1	1	1	1	1	1	2	1	1	1	1	1	1	1	1
1737	1	30	1	7	4	1	2	1	1	1	1	1	1	1	1	1	1	1	1
1998	1	36	1	7	2	1	1	1	1	2	2	1	1	1	1	1	1	1	1
2556	1	18	1	7	4	1	2	3	1	5	3	4	3	3	3	3	3	3	3
4001	1	29	1	6	1	1	1	1	1	1	1	1	1	1	1	1	2	1	3
5190	1	28	1	6	2	1	1	2	1	1	1	1	1	1	1	1	1	1	1
6048	1	23	1	5	4	4	4	4	4	4	4	4	4	5	5	5	4	3	4
6233	1	41	3	4	1	1	1	1	1	1	1	1	1	1	1	1	1	1	1
186	1	22	2	7	3	1	1	1	1	2	2	2	1	1	1	1	1	1	1
5015	1	26	1	1	1	1	2	1	2	2	2	2	1	1	1	1	1	1	1
2872	1	18	3	6	3	1	1	1	1	2	1	1	1	1	1	1	1	1	2
2287	1	38	1	5	3	1	1	1	1	1	1	1	1	1	1	1	1	1	1
2450	1	34	3	6	3	1	1	1	1	1	1	3	1	1	4	1	1	1	1
3186	1	20	1	6	1	1	1	1	2	1	1	1	1	1	1	1	1	2	2
3638	1	30	1	6	4	2	1	1	1	2	1	1	1	1	1	1	1	1	1
3664	1	23	3	6	3	3	2	3	3	3	3	3	2	3	4	2	3	3	3
3667	1	23	3	3	2	1	1	2	2	1	1	1	1	1	1	1	1	1	3
3983	1	53	1	6	2	1	1	2	1	1	1	1	1	1	1	1	1	1	1
4867	1	19	1	6	3	2	1	2	4	1	1	1	2	2	4	2
5623	1	25	1	6	2	1	1	1	1	2	2	1	1	1	1	1	2	1	1
5885	1	40	1	5	2	1	1	1	1	1	1	1	1	1	1	1	1	2	3
5996	1	37	3	4	5	1	1	2	2	1	1	1	2	1	1	3
6279	1	56	3	6	5	3	2	4	3	2	5	5	5	5	5	5	3	3	4
6765	1	29	3	5	2	1	1	2	1	1	1	1	1	1	1	1	1	3	2
7145	1	30	3	7	4	4	3	1	2	2	4	4	4	4	2	3	4	4	4
7916	1	28	3	7	5	4	3	5	4	5	3	5	3	5	5	4	1	1	1
8095	1	29	1	7	2	1	1	1	1	1	1	1	1	1	1	1	1	1	1
8177	1	19	1	6	1	2	1	1	1	2	2	1	1	1	2	1	2	3	4
8203	1	43	1	7	2	1	1	1	1	1	1	1	1	1	1	1	1	1	1
8483	1	27	1	5	2	1	1	1	1	1	2	1	1	1	1	1	1
8761	1	38	1	7	2	2	1	1	1	1	1	1	1	1	1	1	2	1	1
8796	1	31	3	5	3	1	2	1	1	2	1	2	1	1	1	1	1	1	1
1997	1	42	3	4	3	2	1	1	1	1	1	3	2	1	1	1	1	1	1
2366	1	34	1	7	3	3	1	1	1	3	3	3	3
2518	1	24	3	7	3	2	1	1	1	1	1	1	2	1	1	1	1	1	1
2929	1	39	1	6	4	3	3	3	3	3	3	3	3	3	3	3	2	3	3
3230	1	33	1	6	1	1	1	1	1	1	1	1	1	1	2	1	1	1	1
3325	1	29	1	6	4	1	1	2	1	1	3	2	2	3	1	2	3	1	2
3326	1	21	1	5	3	1	1	1	1	1	1	1	1	1	1	1	1	1	1
3833	1	33	3	7	4	3	2	3	3	3	3	3	3	4	3	3	3	3	3
5161	1	21	1	7	3	2	2	1	1		3	1	1	1	1	1	2	1	1
7690	1	22	1	6	3	1	1	2	1	2	2	1	1	1	1	1	1	1	3
8010	1	28	1	6	3	3	3	3	2	4	3	3	3	3	3	3	2	2	2
8657	1	32	1	6	2	1	1	3	1	1	1	1	1	1	1	1	1	1	1
6456	1	33	3	1	3	3	3	2	2	2	3	2	3	3	3	2	2	4	3
4706	1	47	1
4641	1	19	1	7	4	3	3	1	1	2	1	3	2	1	1	1	2	1	2
5675	1	34	1	7	2	2	1	1	1	2	3	2	3	2	2	2	4	3	4
6678	1	38	3	4	3	2	1	1	1	2	2	1	1	1	2	1	1	1	2
7057	1	18	3	5	5	2	3	3	1	4	4	3	1	2	4	1	3	1	1
972	1	31	1	6	1	1	1	2	1	1	2	1	2	2	1	1	1	1	1
1575	1	29	2	6	4	1	1	1	1	1	1	3	1	1	2	1	1	2	2
1650	1	30	3	7	2	2	2	1	1	3	2	2	3	2	2	2	2	3	2
1929	1	20	1	6	2	1	1	2	1	2	1	3	1	1	3	1	1	1	1
2001	1	36	3	6
2065	1	26	1	5	3	1	1	1	1	1	2	2	1	1	1	1	1	1	2
2337	1	37	1	4	2	1	1	1	1	2	1	2	1	1	1	1	1	1	2
2582	1	52	1	6	3	3	3	1	2	3	2	2	2	2	2	1	1	1	1
2591	1	41	1	5	3	1	1	1	2	2	3	4	2	4	2	4	1	1	1
3018	1	18	1	7	4	4	2	3	1	5	3	2	1	1	1	3	3	4	5
3282	1	55	3	6
3385	1	58	1	6	2	1	1	1	1	1	1	2	2	1	2	1
3434	1	21	1	6	3	1	2	1	1	1	1	1	1	3	1		2	1	2
3483	1	35	1	7	4	1	1	1	1	3	2	4	3	1	1	1	2	1	1
3497	1	66	1	6	4	1	1	1	1	1	1	2	1	1	1	1		1	1
3615	1	27	3	6	3	3	2	3	2	2	4	2	1	2	2	2	1	1	1
3896	1	33	2	6	2	2	2	1	1	2	2	2	2	3	3	3	3	3	3
4081	1	44	1	5	2	1	2	1	1	1	1	2	2	2	1	2	1	1	1
4269	1	27	1	7	3	2	1	3	2	1	1	1	2	2	2	3	3	3	3
4312	1	27	1	5										2	3
4447	1	32	3	5	2	1	2	2	1	1	2	2	1	2	1	1	2	1	2
5100	1	25	1	7	4	1	1	1	1	3	2	4	1	1	3	1	2	3	2
5134	1	23	1	5
5799	1	38	1	7	3	2	2	1	3	3	3	3	3	4	3	3
6061	1	35	1	5	3	3	1	1	1	1	1	3	3	2	3	2	1	2	1
6528	1	27	3	7	4	1	1	1	1	2	3	3	2	1	1	1	2	1	3
6552	1	25	1	7	4	1	1	2	1	3	2	2	1	1	4	1	2	4	4
6666	1	32	3	7	4	3	2	2	5	4	3	4	3	4	4	4	4	1	1
6852	1	29	1	7	4	1	1	1	1	1	2	3	2	2	2	1	1	2	3
7015	1	38	1	7	2	1	1	1	1	2	1	2	1	1	2	1	1	1	2
7036	1	20	3	7	3	3	2	1	1	2	2	2	1	1	2	1
7454	1	27	1	7	4	2	1	1	1	1	1	4	2	1	3	2
7534	1	36	1	6	4	2	1	1	1	3	2	3	1	1	2	2	2	2	2
7731	1	24	1	4	3	1	1	1	1	2	2	2	3	1	1	1	2	1	2
7943	1	32	1	7	4	1	1	1	1	3	2	3	1	1	1	2	1	1	1
8038	1	38	3	7	3	3	1	2	2	2	3		1	1	2	1	3	3	3
8087	1	24	1	7	2	1	2	2	2	1	1	2	2	1	1	1	1	1	2
8143	1	46	3	4	3	1	1	1	1	3	2	3	1	5	2	1	1	1	1
8231	1	18	1	6	4	1	1	2	1	2	1	1	2	1	2	1	3	1	2
8368	1	30	1	7	3	1	1	2	2	2	1	4	2	1	1	1	1	1	1
8517	1	38	3	7	4	2	1	3	1	3	3	3	3	3	2	2	1	1	1
8915	1	21	1	6	3	1	2	1	1	2	2	2	2	1	2	1	2	1	1
6360	1	42	1	7	5	3	1	5	1	4	3	4	3	1	4	4	3	2	2
241	1	32	1	6	2	1	2	1	2	1	3	1	1	5	1	2	1	1	1
291	1	27	3	2	4	2	2	4	2	3	2	3	1	4	2	2	3	3	4
1413	1	26	1	6	3	2	4	4	2	3	3	2	4	3	3	4	3	2	3
1493	1	22	1	5	4	3	2	4	1	4	2	3	4	5	2	1	3	1	2
1555	1	37	3	5	2	1	2	2	2	1	3	2	1	1	1	1	1	1	1
1984	1	23	1	7	4	2	1	4	1	3	4	2	3	4	3	4	2	3	3
2137	1	23	1	5	2	1	1	1	1	1	1	2	2	1	1	2
2447	1	50	3	6	4	2	2	3	3	3	3	1	3	3	3	3	3	3	3
2880	1	25	3	7	4	1	2	1	1	1	2	3	1	1	1	2	3	1	1
2940	1	28	1	7	4	4	3	1	1	4	3	4	4	2	3	3
3168	1	28	1	7	4	4	2	3	4	3	3	3	1	1	2	2	1	1	3
3323	1	32	3	6	3	3	4	4	2	3	2	3	2	2	3	3	3	1	1
3377	1	38	1	7	3	2	2	1	2	2	2	2	2	4	2	2	3	1	1
3414	1	38	3	6	4	3	1	1	1	4	3	5	1	1	2	1	4	2	2
3551	1	27	1	7	2	1	1	1	1	2	2	2	1	1	1	1	2	2	2
3590	1	40	1	6	4	1	1	1	1	3	4	3	2	1	3	1	3	3	3
3609	1	43	1	6	3	3	1	1	1	1	1	2	1	1	1	1	2	2	1
3832	1	25	1	7
3934	1	36	1	6	2	2	1	1	1	2	1	2	2	1	2	1	1	1	1
4071	1	40	1	6	1	3	5	2	2	5	3	5	4	1	2	3	3	1	3
4211	1	23	1	7	4	2	2	1	1	2	2	4	1	1	1	1	3	3	3
4654	1	32	1	3	1	1	1	1	1	2	2	2	1	1	1	2	1	1	3
5066	1	25	1	6	3	1	2	3	1	3	1	1	1	2	1	1	3	1	1
5469	1	19	1	7	4	3	2	2	3	2	3	5	2	5	4	3	2	2	2
5729	1	44	1	6	2	1	1	1	1	1
5739	1	26	1	7	3	1	2	1	1	2	3	3	3	2	1	1	2	1	2
7837	1	25	1	6	2	2	2	3	2	1	1	2	1	1	2	2	1	1	1
8018	1	43	1	6	4	3	2	2	1	4	3	4	3	3	4	2	2	1	2
8527	1	33	1	6	3	1	1	2	1	3	3	3	3	1	2	1	3	1	2
8791	1	22	3	6	3	1	1	1	1	1	2	1	1	2	1	1	2	2	1
8811	1	35	3	4	2	2	1	4	2	3	3	1	1	1	3	1	1	1	1
8873	1	24	2	7	4	2	1	2	1	1	1	5	1	1	2	1	2	1	2
7942	1	37	1	6	2	1	1	1	1	1	1	1	1	1	1	1	1	1	1	3	1	4	3	2
212	1	35	1	5	2	1	2	1	1	2	1	1	1	1	1	1	1	1	1	4	1	2	3	1
8399	1	32	1	6	3	1	1	1	1	1	1	1	1	1	1	1	1	1	1	4	2	3	2	1
7335	1	36	1	6	3	1	1	1	1	1	1	1	1	1	1	1	1	1	1	3	3	1	2	2
6588	1	22	1	6	2	1	1	1	1	1	1	1	1	1	1	1	3	2	2	4	2	4	3	3
3600	1	28	1	5	1	2	1	1	1	2	1	1	1	1	1	1	1	1	1	5	5	4	2	5
7314	1	19	3	7	3	2	3	2	2	1	1	1	1	1	1	1
984	1	25	1	7	2	1	1	1	1	3	1	1	1	1	1	1	1	1	1	4	2	2	1	2
2195	1	31	1	6	4	3	3	1	1	4	3	4	4	2	3	1	1	1	1	4	2	4	4	1
6341	1	35	1	5	4	4	4	4	4	4	3	3	3	3	3	4	2	1	1
8879	1	57	2	6	4	2	1	2	1	2	2	3	3	2	2	3	3	3	2	4	1	4	2	2
6540	1	28	3	7	4	3	1	4	4	4	4	4	3	3	3	4	4	2	3	5	4	3	3	3
7678	1	63	1	2	4	5	5	3	5	2	4	4	2	3	4	5	2	1	1	5	5	5	4	3
3022	1	23	1	7	4	1	1	5	1	2	2	2	2	1	1	1	1	1	2	4	2	4	4	4
6809	1	23	1	6	4	2	1	1	1	3	1	2	2	1	1	1	3	1	2	5	3	3	3	3
8270	1	39	3	6	4	1	1	1	1	2	3	5	1	1	5	5	4	3	4	5	4	5	5	5
7109	1	51	1	3	2	1	1	1	1	1	1
6701	1	21	1	4	2	1	3	1	2	3	2	1	1	5	1	1	1	1	3	5	4	4	3	2
1046	1	26	1	7	4	3	3	1	1	3	2	3	3	4	3	3	1	1	1	3	4	3	3	3
2444	1	27	1	7	3	3	1	2	3	3
3591	1	21	3	7																5	3	5
4433	1	50	1	7	5	5	3	5	5	5	5	5	5	5	5	5	5	2	2	5	5	5	5	5
1518	1	41	1	7	1	1	1	1	1	1	1	1	1	1	1	1	1	1	1	3	1	4	3	5
2411	1	40	3	7	5	1	1	4	1	5	5	5	1	4	5	5	4	4	3	5	5	5	5	5
4619	1	24	1	1	1	1	1	1	1	1	1	1	1	1	1	1				2	1	1	2	1
7833	1	56	2	7	4	2	1	1	1	1	1	1	3	2	2	2	2	2	2	2	2	2	2	2
4971	1	18	1	7	5	2	1	1	1	2	1	2	1	1	2	1	1	2	3	4	2	2	3	1
7106	1	50	1	2	2	1	1	1	1	1	1	1	1	1	1	1	1	1	1	4	2	4	3	3
2640	1	68	1	4	4	4	1	1	1	1	2	3	3	1	4	4	1	3	3	3	2	4	4	2
6328	1	22	1	7	3	3	2	2	2	2	2	4	1	2	2	1	2	2	2	5	5	5	4	4
2914	1	32	1	6	4	4	3	3	2	4	3	4	4	4	3	2	1	1	1	2	1	2	3	3
4132	1	23	2	7	4	4	5	5	3	3	4	2	2	1	4	5	3	4	4	5	3	5	5	5
7686	1	26	1	4	2	1	1	1	1	1	1	1	1	1	1	1	1	1	1	2	1	1	1	1
8236	1	32	1	6	3	2	2	2	1	3	2	3	3	3	3	1	2	1	1	3	3	3	3	3
1831	1	20	3	6	3	1	1	1	1	1	1	1	1	1	1	1	1	1	1	4	3	2	1	3
2430	1	52	2	6					1	3								1	1	3	3	3	3	3
6625	1	37	1	7	3	1	1	1	1	3	2	1	1	1	4	1	1	1	1	4	2	4	2	1
8120	1	31	3	6
4390	1	58	3	3	3	3	2	1	1	1	4	5	5	5	5	5	3	3	3
4006	1	44	1		4	2	1			2	2	4	4	4	4	4	2	1	1
6610	1	32	1	6	4	2	3	1	1	1	1	3	1	1	1	1	1	1	1
6995	1	44	1	4	4	3	1	1	1	2	1	3	4	1	2	1	2	1	1	4	4	4	3	3
8696	1	39	3	6	1	1	1	1	1	3	2	1	1	1	1	1	1	1	1	4	4	3	2	4
3296	1	55	1	6	4	3	3	3	3	3	3	4	4	4	4	3	3	3	3	4	4	4	4	4
7766	1	30	1	7	4	1	1	1	2	3	1	2	1	1	1	1	1	1	1
2110	1	29	2	6	2	2	4	1	1	2	2	1	5	2	5	2	1	1	1	4	2	4	4	4
4701	1	48	1	2	2	1	1	1	2	1	1	2	2	1	1	1	2	1	2	3	2	3	2	2
7190	1	64	1	7	4						4	4	4	4		1	3		2	3	2	2	2	2
6950	1	53	2								5
2222	1	20	1	5	1	1	1	3	1	1	1	1	3	2	3	3
2530	1	45	2	7	4	2	1	4	2	4	4	4	4	2	2	1
7382	1	28	1	7	5	4	1	1	2	3	3	4	3	1	2	1	1	1	2
1934	1	39	1	6	2	1	1	2	1	2	2	2	1	1	2	1	2	1	1	2	2	2	2	2
4371	1	56	3	4	3	3	2	1	1	2	1	1	1	2	2	1
7615	1	20	1	7	3	1	2	3	2	2	3	2	3	2	2	1	2	2	2	3	2	2	3	3
281	1	28	1	2	1	1	1	2	1	1	1	1	1	1	1	1	1	1	1	2	2	3	3	2
4254	1	43	1	6	3	2	1	3	2	2	2	2	2	3		2	2	2	2	4	3	4	2	3
5170	1	28	1	5	1	1	1	2	1	1	1	1	1	2	1	1	2	2	2	3	2	3	3	3
8024	1	18	1	7	4	1	2	2	1	4	2	2	1	1	2	1	4	3	3	4	4	3	1	3
8508	1	41	1	6	3	2	1	2	1	3	4	4	2	1	3	2	1	1	1	2	1	2	3	3
5545	1	28	3	6	2	1	1	4	2	1	1	1	1	1	3	2	1	1	1	4	3	5	3	3
1735	1	32	1	7	2	1	1	1	1	2	1	2	1	1	1	1	1	1	2	5	4	3	2	4
5620	1	53	1	7	2	1	1	1	1	2	1	2	2	1	1	1	1	1	1	5	5	2	2	5
4672	1	40	3	5	3	1	1	1	1	2	3	4	3	1	2	1	1	1	1	4	3	3	2	2
2176	1	21	1	7	4	1	1	2	1	4	3	4	2	1	2	3	3	3	3	5	4	4	4	4
5945	1	63	3	7	5	5	5	5	5	5	5	5	5	5	5	5	1	1	1	1	1	1	1	1
6834	1	33	3	7	5	5	5	5	5	5	5	5	5	5	5	5	5	5	5	5	5	5	5	5
7386	1	28	3	7	5	5	5	5	5	5	5	5	5	5	5	5	5	5	5	5	5	5	5	5
5460	1	44	1	3	1	1	1	1	1	1	1	1	1	1	1	1	1	1	1	1	1	1	1	1
8227	1	29	3	3	3	3	3	3	3	3	3	3	3	3	3	3	3	3	3	3	3	3	3	3
4100	1	46	1	1	1	1	1	1	1	1	1	1	1	1	1	1	1	1	1	3	2	2	3	3
3286	1	34	2	6	1	1	1	1	1	1	1	1	1	1	1	1	1	1	1	1	1	1	1	1
1639	1	42	1	2	3	3	3	3	3	3	3	3	3	3	3	3	2	1	1	4	4	4		3
6218	1	77	1	1	1	1	1	1	1	1	1	1	1	1	1		1	1	1	1	1	1	1	1
518	1	22	1	4	1	1	1	1	1	1	1	1	1	1	1	1	1	1	1	2	1	2	1	1
1008	1	52	1	6	1	1	1	1	1	1	1	1	1	1	1	1	1	1	1	5	2	3	3	3
6297	1	53	3	5	3	3	3	3	3	3	3	3	3	3	3	3	3	3	3	4	3	3	3	3
7471	1	25	1	7	1	1	1	1	1	1	1	1	1	1	1	1	1	1	1	4	4	3	2	3
4191	1	54	1	1	1	1	1	1	1	1	2	1	1	1	1	1	1	1	1	2	1	2	2	1
5032	1	20	1	3	1	1	1	1	1	2	2	1	1	1	1	1	1	1	1	3	3	3	2	2
5377	1	42	1	4	1	1	1	5	1	1	1	1	1	1	1	1	1	1	1	1	3	3	3	1
2023	1	36	3	7	1	1	1	1	1	1	1	1	1	1	1	1	1	1	1	5	5	5	4	3
2171	1	38	2	5	2	1	1	1	1	1	1	1	1	1	1	1	1	1	1	4	3	3	3	3
3258	1	41	1	7	1	1	1	1	1	1	1	1	1	1	1	1	1	1	1	5	5	4	4	4
6000	1	42	3	7	4	4	4	4	4	4	3	3	3	3	3	3	3	3	3	3	3	3	3	3
6044	1	40	1	5	1	1	1	1	1	1	1	1	1	1	1	1	1	1	1	5	5	5	5	5
6422	1	50	3	2	2	1	1	1	1	1	1	1	1	1	1	1	1	1	1	3	2	2	2	2
7771	1	25	1	6	4	1	1	1	1	1	1	1	1	1	1	1	1	1	1	4	4	4	4	4
8452	1	46	1	7	2	2	2	2	2	4	4	4	4	4	4	4	1	1	1	4	4	4	4	4
440	1	39	2	7	1	1	1	1	1	1	1	1	1	1	1	1	1	1	1	4	4	2	2	3
699	1	27	1	6	2	1	1	1	1	1	1	1	1	1	1	1	1	1	1	2	2	2	2	2
1531	1	29	1	6	1	1	1	1	1	1	1	1	1	1	1	1	1	1	1	3	3	3	1	1
2825	1	40	3	4	2	1	1	1	1	1	1	1	1	1	1	1	1	1	1	4	1	2	1	2
4203	1	43	1	7	1	1	1	1	1	1	1	1	1	1	1	1	1	1	1	4	1	2	1	2
5456	1	28	1	4	1	1	1	1	1	1	1	1	1	1	1	1	1	1	1	4	2	2	3	3
5647	1	30	1	3	1	1	1	1	1	1	1	1	1	1	1	1	1	1	1	2	2	2	2	2
3344	1	36	1	7	4	4	4	4	2	4	4	4	2	2	3	2	2	3	3	5	5	5	5	5
3456	1	29	2	7	3	3	3	3	3	3	4	3	3	3	3	3	2	3	3	3	3	3	3	3
6838	1	29	1	5	2	1	1	1	1	1	1	1	1	1	1	1	1	1	1	5	5	5	5	5
8353	1	39	3	4	3	3	3	3	3	3	3	3	3	3	3	3	2	2	2	3	3	4	4	4
8037	1	35	3	7	3	1	1	1	2	1	1	1	1	1	1	1	1	1	1	3	2	2	2	2
8072	1	31	1	7	1	1	1	1	1	1	1	1	1	1	1	1	1	1	1	4	3	3	1	3
6768	1	38	1	2	4	4	3	4	4	4	1	2	3	2	3	2	1	1	1	3	3	3	3	3
2607	1	27	2	5	4	3	1	2	2	1	1	1	1	1	1	1	1	1	1	2	1	3	1	1
200	1	28	1	4	1	1	1	1	1	1	1	1	1	1	1	1	1	1	1	4	3	4	2	3
896	1	32	1	5	1	1	1	1	1	1	1	1	1	5	1	1	1	1	1	5	2	4	1	2
1126	1	25	1	7	2	1	1	1	1	1	1	2	1	1	1	1	1	1	1	3	2	2	1	2
1210	1	33	1	6	1	1	1	1	1	1	1	1	1	1	1	1	1	1	1	4	3	3	2	1
1830	1	25	3	5	1	1	1	1	1	1	1	1	1	1	1	1	1	1	1	5	3	5	5	5
2213	1	25	1	7	3	1	1	1	1	2	1	1	1	1	1	1	1	1	1	3	3	3	3	3
2240	1	31	1	6	2	1	1	1	1	1	1	1	1	1	1	1	1	1	1	3	3	3	2	3
2693	1	42	1	4	1	1	1	1	1	1	1	1	1	1	1	1	1	1	1	5	1	3	3	2
2811	1	46	1	5	1	1	1	1	1	1	1	1	1	1	1	1	1	1	1	4	2	3	2	1
3071	1	44	1	7	4	3	3	3	3	3	3	4	3	3	3	3	3	3	3	4	4	4	4	4
3382	1	28	1	7	2	1	1	1	1	2	1	1	1	1	1	1	1	1	1	3	1	4	1	1
3717	1	27	1	6	1	1	1	1	1	1	1	1	1	1	1	1	1	1	1	3	1	3	1	2
4017	1	30	1	6	2	1	1	1	1	1	1	1	1	1	1	1	1	1	1	3	1	1	2	1
4762	1	32	1		1	1	1	1	1	1	1	1	1	1	1	1	1	1	4	5	5	5	5	5
5952	1	28	1	7	4	1	1	1	1	3	1	1	1	1	1	1	1	1	1	5	1	3	2	1
6484	1	20	1	6	2	1	1	1	1	3	1	1	1	1	1	1	1	1	1	3	2	2	1	2
6847	1	35	1	6	3	3	1	1	3	3	4	4	2	1	5	3	1	1	1	1	1	1	1	1
7519	1	30	3	4	2	1	1	1	2	1	1	1	1	1	1	1	1	2	2	4	4	4	4	4
7807	1	31	1	3	1	1	1	1	1	1	1	1	1	1	1	1	2	1	2	3	2	5	3	1
8263	1	28	2	5	2	2	2	2	2	2	2	2	2	2	2	2	2	2	2	5	4	5	4	5
8381	1	27	1	7	1	1	1	1	1	1	1	1	1	1	1	1	1	1	1	5	4	5	4	5
8688	1	36	1	3	3	2	2	1	1	2	1	1	1	1	1	1	1	1	1	5	3	4	3	3
133	1	36	1	5	1	1	1	1	1	1	1	1	1	1	1	1	1	1	1	2	1	2	1	2
799	1	74	1	2	1	1	1	1	1	1	1	1	1	1	1	1	1	1	1	3	1	1	2	1
941	1	21	1	6	1	1	1	1	1	1	1	1	1	1	1	1	1	1	1	2	1	1	2	1
1873	1	30	1	6	4	1	1	1	1	1	1	1	1	1	1	1	4	1	1	3	1	2	3	2
2303	1	33	1	7	1	1	1	1	1	2	1	1	1	1	1	1	1	1	1	4	2	3	3	3
2552	1	30	1	3	1	1	1	1	1	1	1	1	1	1	1	1	1	1	1	3	2	2	3	2
3075	1	42	1	6	3	2	2	2	2	2	2	2	2	2	2	2	3	1	1	2	2	2	2	2
3470	1	37	1	6	1	1	1	1	1	1	1	1	1	1	1	1	1	1	1	2	1	1	1	1
3549	1	45	1	5	2	1	1	2	1	2	1	1	1	1	1	1	1	1	1	4	1	2	1	1
3681	1	37	1	7	3	1	1	1	1	1	1	1	1	1	1	1		1	1	4	3	3	2	3
4106	1	42	1	6	3	3	3	3	2	2	2	2	2	2	2	2	1	1	1	3	3	3	3	3
4127	1	38	1	4	1	1	1	1	1	1	1	1	1	1		1	1	1	1	3	2	2	2	1
4256	1	38	1	6	2	1	1	3	1	1	1	1	1	1	1	1	1	1	1	4	1	3	1	1
5250	1	41	1	5	3	1	1	1	1	1	1	1	1	1	1	1	3	1	1	3	2	2	2	1
6860	1	34	1	6	1	1	1	1	1	1	1	1	1	1	1	1	1	1	1	3	3	2	1	2
6861	1	34	1	6	4	1	1	1	1	1	1	4	3	1	1	1	1	1	1	5	3	5	5	5
7940	1	18	1	6	1	1	1	1	1	1	1	1	1	1	1	1	1	1	1	4	4	3	1	2
8264	1	32	1	5	1	1	1	1	1	1	1	1	1	1	1	1	1	1	1	4	2	4	2	3
8549	1	35	1	7	4	2	2	2	1	1	3	1	1	1	1	1	1	4	4	5	5	5	5	5
4079	1	33	3	7	5	5	5	2	5	5	5	5	5	5	5	5	5	5	5	3	5	3	5	5
5459	1	39	1	6	4	2	2	2	2	2	2	2	2	2	2	2	1	2	2	3	3	3	3	3
1143	1	32	1	4	1	1	1	1	1	1	1	1	1	1	1	1	1	1	1	4	2	5	3	1
2317	1	43	2	1	4	4	4	4	2	4	4	4	4	4	4	4	4			4	4	4	4	4
7473	1	40	3	4	1	1	1	1	1	1	1	1	1	1	1	1	2	2	2	5	3	5	4	4
2385	1	43	3	5	3	3	1	3	1	1	2	2	2	1	3	2	1	1	1	2	2	4	2	2
5690	1	40	1	2	2	1	1	1	1	1	2	1	1	1	1	1	1	1	1	3	3	3	3	3
7907	1	36	3	5	2	1	1	2	1	1	1	1	1	1	1	1	1	1	1	2	3	3	3	2
7933	1	52	1	7	5	2	1	1	1	1	1	1	1	1	1	1	1	1	1	5	5	5	5	5
2081	1	51	2	3	5	2	1	2	1	3	4	4	2	1	4	3	1	1	1	5	2	5	4	4
3397	1	24	1	7	4	4	2	2	2	2	2	2	2	2	3	2	3	3	3	1	2		1	3
5285	1	33	1	6	4	1	1	1	1	1	1	1	1	1	1	1	1	1	1	3	3	3	2	1
8019	1	29	1	6	1	1	1	1	1	1	1	1	1	1	1	1	1	1	1	4	3	4	1	2
1724	1	24	1	7	5	4	4	1	1	5	4	5	5	5	5	5	1	1	1	2	2	2	2	2
6797	1	37	2	7	4	4	5	5	3	2	3	5	4	4	5	4	1	1	2	5	5	5	5	5
7638	1	47	3	5	3	2	2	1	1	3	5	2	2	2	2	2	5	5	5	5	5	4	5	5
7659	1	26	1	7	4	3	3	3	3	3	3	3	3	4	3	3	3	3	3	4	4	4	4	4
4249	1	21	3	7	4	2	1	1	1	5	5	5	5	5	5	5	1	4	4	5	5	5	5	5
80	1	39	1	6	1	1	1	1	1	1	1	1	1	1	1	1	1	1	1	2	2	3	2	2
143	1	30	1	6	3	1	1	2	1	1	1	1	1	1	1	1	1	1	1	4	2	1	1	2
187	1	31	1	6	1	1	1	1	1	1	2	1	1	1	1	1	1	1	1	4	3	1	2	3
990	1	38	1	6	2	1	1	1	1	1	1	1	1	1	1	1	1	1	1	4	2	3	2	2
1103	1	60	1	6	2	2	1	1	1	1	2	1	1	1	1	1	1	1	1	2	2	2	2	2
1274	1	40	1	2	3	1	1	1	1	1	1	1	1	1	1	1	1	1	1	5	2	3	1	1
1281	1	23	3	4	1	1	1	2	1	1	2	1	1	1	1	1	1	1	1	2	4	2	3	2
1505	1	37	1	6	2	1	1	1	1	1	1	1	1	1	1	1	1	1	1	4	3	2	2	1
1598	1	26	1	6	2	1	1	1	1	1	1	1	1	1	1	1	1	1	1	4	3	2	1	3
1688	1	47	3	7	2	1	1	1	1	2	1	1	1	1	1	1	1	1	1	5	3	2	2	2
1692	1	42	3	5	2	1	1	2	1	1	1	1	1	1	1	1	1	1	1	4	1	3	1	2
2139	1	35	1	6	3	2	1	2	1	1	2	1	1	1	1	1	2	1	1	3	3	3	3	3
2150	1	39	1	7	1	1	1	1	1	1	1	1	1	1	1	1	3	1	1	5	5	4	3	2
2371	1	40	1	6	2	1	1	1	1	1	1	1	1	1	1	1	1	1	1	3	1	2	1	2
2590	1	35	1	7	3	3	3	3	1	3	1	1	1	1	1	1	1	1	1	4	4	4	4	4
2701	1	40	3	7	3	2	1	4	1	4	3	3	1	1	3	1	2	2	2	4	4	4	4	4
2778	1	46	1	4	3	2	2	2	2	3	3	3	4	3	3	1	1	2	2	4	4	4	4	4
2938	1	29	3	7	4	1	1	1	1	1	1	1	1	1	1	1	1	1	1	4	1	3	1	3
3118	1	44	1	6	2	1	1	1	1	1	1	1	1	1	1	1	1	1	1	2	2	2	2	2
3265	1	38	1	4	2	1	1	1	1	1	1	1	1	1	1	1	3	2	2	3	2	3	1	3
3547	1	20	1	6	1	1	1	1	1	1	1	1	1	1	1	1	1	1	1	4	3	4	2	3
3610	1	41	1	7	4	2	1	1	1	2	1	1	1	1	1	1	2	1	1	5	4	5	4	5
3863	1	24	3	6	2	1	1	4	1	2	1	2	1	5	1	1	1	1	1	4	3	4	2	2
4219	1	38	1	6	2	1	1	1	2	1	1	1	1	1	1	1	1	1	1	4	2	4	3	3
4315	1	39	3	7	3	1	1	1	1	1	1	2	2	1	2	1	1	1	1	5	5	5	5	5
4380	1	24	1	6	3	1	1	1	1	1	2	1	1	1	1	1	1	1	1	4	3	4	3	3
4464	1	24	3	7	3	2	1	3	2	2	2	2	2	2	2	2	2	1	1	3	3	3	2	2
4603	1	37	2	6	2	1	1	1	1	1	2	1	1	1	1	1	1	1	1	5	5	5	3	4
4754	1	30	1	6	2	1	1	1	1	1	2	1	1	1	1	1	1	1	1	4	3	3	2	2
4814	1	49	1	7	3	2	1	3	1	3	1	2	1	1	2	1	1	1	1	4	1	3	3	2
5109	1	20	1	5	1	1	1	1	1	2	1	1	1	1	1	1	1	1	1	4	3	5	3	4
5312	1	55	1	6	4	1	2	3	1	2	3	3	2	4	1	1	1	1	1	4	4	4	4	4
5992	1	37	1	6	1	1	1	1	1	2	2	1	1	1	1	1	1	1	1	5	1	5	3	2
6155	1	60	1	7	2	1	1	1	1	1	1	1	1	1	1	1	1	1	1	2	1	1	2	1
6493	1	20	3	5	1	1	1	1	1	1	1	1	1	1	1	1	1	1	1	5	3	4	3	2
6634	1	19	3	5	1	1	1	1	1	1	1	1	1	1	1	1	1	1	1	2	1	1	2	1
6821	1	26	1	7	4	2	2	1	1	1	2	1	1	1	1	1	1	1	1	4	2	4	2	2
6845	1	21	1	6	1	1	1	1	1	1	2	1	1	1	1	1	1	1	1	2	1	2	2	1
7004	1	35	2	7	3	1	1	1	1	1	2	1	1	1	1	1	1	1	1	4	2	3	1	2
7088	1	18	3	6	1	1	1	1	3	3	3	1	1	1	1	1	4	2	2	5	5	3	4	3
7162	1	36	1	4	1	1	1	1	1	1	1	1	1	1	1	1	1	2	3	5	3	4	5	3
7249	1	35	1	6	2	1	1	1	1	1	1	1	1	1	1	1	1	1	1	4	3	3	2	3
7495	1	35	1	6	2	1	1	1	1	1	1	1	1	1	1	1	1	1	1	4	2	3	3	3
7883	1	25	1	7	2	1	1	1	1	1	1	1	1	1	1	1	1	1	1	4	4	3	2	1
8059	1	37	1	6	3	3	3	3	3	4	3	4	3	3	3	3	2	2	2	4	4	4	4	4
8374	1	39	3	6	1	1	1	1	1	1	1	1	1	1	1	1	1	1	1	4	4	4	3	3
8596	1	42	3	7	3	1	1	1	1	1	3	1	3	1	3	3	3	2	3	4	4	4	4	4
72	1	36	1	5	3	1	2	1	1	2	1	1	1	1	1	1	1	1	1	4	3	2	2	2
108	1	28	1	6	1	1	1	1	1	1	2	1	1	1	1	1	1	1	1	4	2	3	3	3
140	1	41	1	4	2	1	1	1	1	1	1	1	1	1	1	1	1	1	1	3	3	3	4	3
283	1	28	1	6	1	1	1	1	1	2	1	1	1	1	1	1	1	1	1	5	3	2	2	2
443	1	25	1	5	1	1	1	1	1	1	1	1	1	1	1	1	1	1	1	5	3	3	2	3
893	1	25	1	6	1	1	1	1	1	1	1	1	1	1	1	1	2	1	1	5	2	4	3	3
1106	1	28	1	6	1	1	1	1	1	1	1	1	1	1	1	1	1	1	1	4	3	3	2	3
1146	1	27	1	4	4	1	1	1	1	3	1	1	1	1	1	1	1	1	1	4	3	4	2	3
1148	1	33	1	5	2	1	2	2	1	2	1	1	1	1	1	1	1	1	1	4	2	3	2	1
1690	1	45	1	6	2	1	1	2	2	1	1	2	2	2	2	2	1	1	1	3	2	3	3	2
1783	1	23	3	5	1	1	1	1	1	1	1	1	1	1	1	1	1	3	2	3	2	2	2	2
2003	1	20	1	6	1	1	1	1	1	1	1	1	1	1	1	1	1	1	1	3	2	2	2	2
2288	1	25	1	6	1	1	1	1	1	1	1	1	1	1	1	1	1	1	1	5	5	4	3	4
2461	1	42	1	6	1	1	1	1	1	1	1	1	1	1	1	1	1	1	1	3	1	1	1	1
2463	1	25	3	6													2			3	2	3	3	2
2606	1	25	3	7	3	2	2	2	3	1	2	2	1	1	1	1	2	1	1	4	5	4	4	4
2686	1	30	1	7	2	1	1	1	1	1	1	1	1	1	1	1	1	1	1	4	2	3	3	3
2845	1	43	1	5	3	3	1	1	1	3	2	2	1	1	1	1	3	3	2	4	3	3	4	4
2858	1	26	1	5	2	1	1	1	1	1	1	2	1	1	1	1	1	1	1	4	2	3	1	2
3188	1	39	1	6	4	1	1	1	1	1	2	3	1	1	2	1	1	1	1	5	5	5	5	5
3220	1	32	1	7	4	3	2	3	3	3	3	3	3	2	2	2	3	3	3	5	5	5	5	5
3471	1	49	1	6	3	1	1	1	1	2	1	3	1	1	1	3	1	1	1	5	4	4	3	4
3595	1	30	1	7	5	5	1	1	1	5	5	5	5	1	1	1	1	2	2	5	5	5	5	5
3662	1	56	1	4	3	2	2	1	1	2	2	2	2	2	2	2	1	1	1	4	3	4	3	3
3751	1	25	3	6	3	1	1	1	1	2	2	3	1	1	1	1	1	1	1	3	3	3	3	2
3862	1	23	3	7	3	1	1	1	1	1	1	1	1	1	1	1	1	1	1	5	1	3	2	4
4224	1	37	1	3	2	1	1	1	1	2	2	1	1	1	1	1	1	1	1	4	2	2	2	1
4289	1	30	1	6	2	1	1	1	1	1	1	1	1	1	1	1	1	1	1	3	2	3	2	2
4747	1	26	3	6	1	1	2	2	1	1	2	1	1	1	1	1	1	1	1	3	2	2	2	1
4758	1	38	1	2	1	1	1	1	1	1	1	1	1	1	1	1	1	1	1	3	2	2	1	1
5024	1	34	1	5	1	1	1	1	1	1	1	1	1	1	1	1	1	1	1	4	2	2	2	3
5519	1	25	1	7	2	1	1	1	1	1	1	1	1	1	1	1	1	1	1	4	3	2	2	2
5812	1	50	1	4	1	1	1	1	1	1	1	1	1	1	1	1	1	1	1	4	2	4	2	2
5837	1	20	3	6	3	1	1	1	1	1	1	1	1	1	1	1	1	1	1	4	4	4	2	4
5856	1	21	1	7	1	1	1	1	1	1	1	1	1	1	1	1	1	1	1	4	1	3	2	3
6175	1	31	1	7	3	1	1	1	1	1	1	1	1	1	1	1	1	1	1	5	1	5	2	1
6482	1	40	1	6	3	1	1	1	1	1	1	1	1	1	1	1	1	1	1	3	2	3	1	3
6592	1	29	1	7	3	1	1	1	1	1	1	1	1	1	1	1	1	1	1	5	3	4	3	3
6896	1	35	3	6	3	2	1	1	1	2	2	2	1	1	2	1	1	1	1	5	5	5	5	5
7020	1	23	1	5	3	1	1	1	1	1	1	2	1	1	1	1	1	1	1	3	3	3	3	3
7032	1	26	1	4	2	1	1	1	1	1	1	1	1	1	1	1	1	1	1	4	3	4	3	3
7287	1	30	1	6	3	1	1	2	1	3	1	1	1	1	1	1	1	1	1	2	1	2	1	1
7291	1	44	1	6	3	1	1	1	1	1	1	1	1	1	1	1	1	1	1	4	3	1	1	2
7532	1	50	1	6	2	1	1	1	1	1	1	1	1	1	1	1	1	1	1	4	4	3	2	3
8045	1	39	1	5	2	1	1	1	1	1	1	1	1	1	1	1	1	1	1	5	2	1	2	3
8108	1	42	1	4	3	1	1	1	1	1	1	2	1	1	1	1	1	1	1	4	3	3	1	3
8314	1	35	1	6	2	2	1	1	1	1	1	1	1	1	1	1	2		2	3	3	3	3	3
8437	1	49	3	4	3	1	1			1	2	2	2	2	2	1	1	1	1	4	2	4	2	2
8738	1	28	3	6	2	1	1	1	1	1	1	1	1	1	1	1	1	1	1	5	3	3	1	2
8812	1	41	3	2	3	1	1	1	1	2	2	3	1	2		1	1	1	1	3	3	3	2	2
8864	1	36	1	7	3	1	1	1	1	1	1	1	1	1	1	1	1	1	1	4	3	2	2	3
8901	1	39	1	5	2	1	1	1	1	3	1	1	1	1	1	1	1	1	1	3	2	3	1	2
7160	1	19	1	7	4	4	4	3	4	3	4	5		4		4	4	1	1
6531	1	21	1	6	4	4	4	4	4	4	4	4	4	4	4	4
6088	1	20	3	7	5	5	5	5	5	5	5	4	5	3	2	5
2859	1	20	1	5	3	1	1	2	1	2	2	1	1	1	1	1	1	1	1	4	3	4	2	3
2905	1	24	1	7	1	1	1	1	1	1	1	1	1	1	3	1	1	1	1	4	4	3	2	2
3406	1	27	2	6	1	1	1	1	1	1	1	1	1	1	1	1	1	4	5	4	4	3	2	5
3900	1	33	3	7	1	1	1	1	1	1	1	1	1	1	1	1	1	1	1	3	2	3	1	2
4323	1	35	1	5	2	1	1	1	1	2	1	1	1	1	1	1				4	1	3	2	3
5755	1	30	1	5	1	1	1	1	1	2	1	1	1	1	1	1	1	1	1	3	2	2	2	2
6410	1	50	1	6	3	2	1	4	3	3	2	3	1	2	2	1	1	1	1	3	3	3	3	3
7706	1	35	1	5	2	1	1	1	1	1	1	1	1	1	1	1	1	1	1	3	1	1	1	1
7756	1	30	1	7	3	1	1	2	1	3	1	1	1	1	1	1	1	1	1	4	3	4	3	4
8153	1	40	1	7	1	1	1	1	1	1	1	1	1	1	2	1	2	1	1	5	5	5	5	5
8492	1	37	1	7	3	1	1	2	1	3	3	2	2	3	1	1	1	1	1	5	5	5	5	5
1449	1	23	1	5	1	1	1	1	1	1	1	1	2	2	1	1	2	1	3	5	3	2	3	3
2333	1	30	1	4	2	1	1	1	1	1	3	1	2	1	1	1	1	1	1	3	2	4	4	3
2498	1	53	3	6	4	3	1	1	1	2	2	3	3	3	3	2	1	1	1	3	3	3	2	2
2580	1	21	1	7	5	4	2	3	3	2	3	3	1	1	3	5	1	1	1	4	3	3	2	1
2878	1	53	3	2	3	3	3	2	1	2	2	3	3	3	3	3	1	1	2	3	2	3	3	3
3161	1	20	3	7	4	1	1										4	1	2	5	5	5	5	5
3194	1	28	1	7	3	1	1	1	1	1	1	3	2	1	1	1	1	1	1	4	2	3	1	3
3345	1	29	2	5	4	2	2	2	1	3	3	3	3	3	3	1	1	3	3	2	2	3	2	2
4125	1	30	1	1	1	1	1	1	1	1	1	1	1	1	1	1	3	1	1	3	2	1	2	1
5226	1	22	1	6	1	1	1	1	1	1	1	1	1	1	1	1	1	1	1	5	3	3	3	5
5549	1	37	1	6	3	3	4	4	1	2	4	2	2	2	2	2	2	1	1	3	3	3	3	4
6172	1	20	1	6	1	1	1	2	1	1	2	1	1	1	2	1	1	1	1	3	3	3	3	3
7037	1	25	1	7	1	1	1	1	1	1	1	1	1	1	1	1	1	1	1	5	4	4	2	4
7143	1	23	1	7	1	1	1	1	1	1	1	2	1	1	1	1	1	2	2	5	4	4	4	2
7508	1	35	3	7	5	4	2	4	4	4	4	4	4	4	4	4	3	1	1	4	3	4	3	2
7945	1	24	1	7	4	4	3	3	4	2	4	5	4	4	4	5	4	1	1	5	3	3	3	3
8338	1	27	1	6	3	1	1	3	1	1	1	1	1	1	1	1	1	2	2	4	5	4	3	2
8703	1	40	1	7	4	3	2	2	2	2	2	4	2	2	3	3	2	1	2	5	4	4	3	4
2281	1	32	3	6	3	2	2	3	2	2	2	3	2	2	3	3	2	2	2	3	2	3	2	3
3769	1	40	3	7	1	1	1	1	1	1	2	1	1	1	1	1	1	1	1	5	1	5	5	1
7481	1	43	3	2	3	1	1	1	1	2	1	2	2	1	1	1	1	1	1	3	3	3	2	3
6064	1	40	1	7	3	1	1	2	1	2	2	2	2	1	1	1	2	1	2	5	3	5	3	5
5806	1	23	3	6	2	2	1	1	1	1	1	1	1	1	1	1	5	5	5	5	5	5	3	5
6522	1	26	1	4	3	2	3	5	5	4	2	2	4	4	2	1	4	4	1	5	5	5	5	4
7728	1	29	2	7	5	4	4	1	4	3	3	4	3	1	2	2	2	1	1	3	2	3	2	2
3191	1	22	3	7	5	5	5	1	1	3	4	5	5	2	4	1	3	3	5	5	3	5	4	5
5277	1	26	1	6	5	4	4	2	3	3	3	5	4	4	4	3	2	1	1	4	1	2	1	1
5795	1	34	1	6	3	3	2	3	2	2	3	4	2	2	3	3	2	1	2	3	1	3	2	1
7414	1	26	1	5	2	2	2	1	1	2	1	1	1	1	1	1	3	3	3	4	3	4	3	3
7819	1	47	1	7	4	1	1	1	1	1	1	3	1	1	1	1	1	1	1	5	4	4	2	3
1477	1	25	1	6	2	1	1	1	1	1	1	1	1	1	1	1	1	1	1	3	2	2	1	1
7546	1	19	3	6	5	2	1	5	3	3	2	3	3	4	3	2	2	1	2	5	3	3	2	3
7715	1	19	1	7	1	1	1	5	1	1	4	1	1	1	1	1	4	1	4	4	4	4	4	4
7775	1	19	1	6	4	2	1	4	4	4	4	1	1	1	1	1	1	1	2	5	4	4	2	4
222	1	28	1	6	2	1	1	1	1	1	1	1	1	1	1	1	1	1	1	3	3	4	2	1
562	1	24	2	5	1	1	1	1	1	1	1	1	1	2	1	1	2	1	1	3	1	2	2	2
864	1	25	1	7	1	1	1	1	1	1	1	1	1	1	1	1	1	1	1	4	3	3	2	3
1102	1	27	1	1																5	1	4	2	3
1282	1	23	1	7	3	1	1	1	1	1	2	1	1	1	1	1	1	1	1	4	2	3	2	2
1546	1	39	3	7	2	1	1	1	1	1	2	1	1	1	1	1	1	1	1	4	3	3	4	4
1576	1	42	3	7	3	1	1		1	1	2	1	1	1	1	1	1	2	1	3	4	4	4	4
1792	1	49	1	6	4	2	2	2	1	3	3	4	2	5	2	2	1	1	1	4	4	3	4	4
1818	1	36	1	7	3	1	1	1	1	2	2	2	1	1	1	1	1	1	1	4	3	3	3	4
1853	1	42	1	7	3	1	1	1	1	2	1	1	2	1	2	2	1	2	3	4	2	3	2	3
1920	1	26	1	6	3	2	1	1	1	1	3	2	2	1	1	1	1	1	1	4	3	4	3	3
1956	1	22	1	6	1	1	1	1	1	2	2	3	2	1	1	1	2	2	3	4	2	3	1	2
2005	1	36	2	7	4	5	1	1	1	1	1	2	2	1	1	1	1	1	1	5	2	5	2	4
2146	1	44	1	7	3	1	1	1	1	1	3	1	1	1	1	1	3	3	3	4	2	4	1	3
2189	1	28	3	6	2	1	2	1	1	1	2	1	1	1	1	1	1	1	1	5	2	4	1	3
2208	1	20	1	6	2	3	1	2	1	2	1	2	1	1	2	1	1	1	1	3	1	4	2	1
2236	1	43	1	6	3	1	1	1	1	1	2	2	1	2	1	1	1	1	1	4	3	3	3	3
2260	1	30	3	6	3	2	1	2	1	2	2	3	1	1	1	1	1	1	1	3	2	3	3	3
2365	1	29	1	2	3	1	1	1	1	1	1	1	1	1	2	1	1	1	1	5	2	2	2	3
2425	1	53	1	6	2	1	1	3	1	1	2	2	2	1	1	1	1	1	1	4	4	3	3	3
2496	1	44	1	4	3	3	1		1	2	2	2	3	2	1	1	1	1	1	3	2	3	2	3
2602	1	31	2	7	1	1	1	2	1	1	1	1	1	1	1	1	1	1	1	4	1	3	2	2
2632	1	26	1	6	3	2	1	2	2	2	2	1	1	1	1	1	3	2	2	3	3	3	3	3
2685	1	39	1	7	2	1	1	1	1	2	1	1	1	1	1	1	1	1	1	5	5	5	4	5
2722	1	26	1	7	3	2	1	2	1	1	1	1	1	1	1	1	2	1	1	2	2	4	2	2
2758	1	33	1	4	1	1	1	1	1	2	1	1	1	1	1	1	2	1	1	2	1	2	2	1
2996	1	42	1	7	1	1	1	1	1	2	1	1	1	1	2	1	1	1	1	5	5	5	5	5
3062	1	26	1	6	3	2	1	1	1	1	1	1	1	1	1	1	1	1	1	3	3	2	2	1
3099	1	42	1	7	3	2	1	1	1	3	2	3	3	1	1	1	3	3	4	5	5	4	5	5
3152	1	31	3	6	3	1	1	1	1	1	1	1	1	1	1	1	1	1	1	4	2	2	2	1
3534	1	39	1	3	2	1	1	1	1	1	1	2	1	1	1	1	1	1	1	5	2	5	4	3
3548	1	31	3	6	2	1	1	2	1	2	1	3	1	1	1	1	1	1	1	4	2	1	4	1
3608	1	39	1	7	4	1	1	3	1	1	2	3	3	3	2	1	1	1	2	4	2	4	3	2
3635	1	50	3	4	2	1	1	5	1	1	1	1	1	1	1	1	1	1	1	3	3	3	3	2
3661	1	55	1	6	2	1	1	1	1	1	2	2	1	1	1	1	1	2	2	4	4	4	4	4
3663	1	41	1	5	2	1	1	1	1	1	1	2	1	1	1	1	1	1	1	3	3	3	3	3
3823	1	30	1	6	3	2	1	1	1	1	1	1	1	1	1	1		1	1	5	3	4	3	4
3844	1	37	2	7	4	2	1	3	2	1	2	1	3	3	2	2	1	1	2	4	3	3	3	3
3952	1	30	3	6	3	1	1	1	1	3	1	3	1	1	1	1	2	1	2	4	1	3	2	3
3972	1	29	1	7	4	2	1	3	1	2	2	3	1	1	2	3	3	3	3	3	3	3	2	2
4113	1	34	1	7	2	1	1	1	1	1	1	1	1	1	1	1	1	1	1	4	2	2	3	3
4140	1	22	2	7													2			4	4	4	4	4
4156	1	30	1	5	3	1	1	2	1	1	1	1	1	1	1	1	1	1	1	3	2	3	1	1
4175	1	28	1	6	4	2	3	1	1	3	1	1	1	1	1	1	4	1	1	3	1	3	2	1
4181	1	30	1	5	1	1	1	1	1	1	1	1	1	1	1	1	1	1	1	3	1	2	1	3
4230	1	38	1	7	4	2	1	1	1	1	4	2	1	1	1	1	2	1	2	5	1	5	5	5
4233	1	48	1	6	3	1	1	1	1	1	2	2	2	1	1	2	1	1	1	5	4	4	4	4
4317	1	42	1	5	2	1	1	1	1	1	1	1	1	1	1	1	1	1	1	4	4	4	3	3
4377	1	26	1	6	3	1	3	1	1	1	2	1	1	1	1	1	1	1	1	4	1	3	1	3
4435	1	30	1	6	2	1	1	1	1	1	2	2	1	2	1	1	1	1	1	5	4	4	4	4
4943	1	33	1	4	2	1	1	1	1	1	1	1	1	1	1	1	2	1	1	3	3	4	3	3
5397	1	25	1	6	2	1	2	3	1	2	2	2	3	3	2	1	1	1	1	3	1	3	1	3
5447	1	33	1	4	2	1	1	1	1	1	1	1	1	2	1	1	1	1	1	4	3	3	3	3
5480	1	35	1	6	2	2	3	3	2	3	2	2	3	3	1	1	1	1	1	4	2	3	1	2
5668	1	43	1	7	3	1	1	1	1	1	1	2	1	1	1	1	1	1	1	4	2	3	3	2
5701	1	29	1	6	3	1	1	1	1	1	2	1	1	1	1	1	1	2	2	3	2	3	2	2
5747	1	54	3	6	2	2	2	5	4	1	2	3	2	5	1	1	1	1	1	5	4	4	3	5
5939	1	37	1	6	1	1	1	1	1	1	1	1	1	1	1	1	2	1	1	4	2	3	2	3
5948	1	34	1	3	2	1	1	1	1	2	1	2	1	3	1	1	1	1	1	5	3	5	3	3
5978	1	34	1	2	2	1	1	1	1	1	1	1	1	1	1	1	1	1	1	2	2	2	1	2
6035	1	52	1	7	1	2	1	1	1	2	1	1	1	1	1	1	1	1	1	5	1	5	3	4
6077	1	37	3	6	4	1	2	2	1	3	2	3	1	1	1	1	1	1	1	3	1	3	3	3
6104	1	38	1	2	4	1	1	1	1	1	1	1	1	1	1	1	1	1	2	3	3	4	4	3
6195	1	20	1	5	3	1	2	3	1	2	1	1	1	2	1	1	1	1	1	5	4	4	3	2
6502	1	20	1	6	2	1	1	3	1	1	1	1	2	1	1	1	1	1	1	3	1	2	1	1
6571	1	42	3	6	1	1	1	1	1	1	1	1	1	1	1	1	1	3	1	3	3	3	2	3
6628	1	39	3	7	3	1	1	1	1	1	2	2	1	1	1	1	1	1	1	4	2	3	2	3
6643	1	50	1	5	2	1	1	1	1	1	1	2	1	1	1	1	1	1	1	4	4	4	3	2
6687	1	37	1	7	3	1	1	1	1	3	3	3	1	1	3	1	1	1	1	2	2	2	2	2
6758	1	30	3	7	4	3	2	5	1	2	5	5	5	5	5	1	5	4	4	5	5	5	5	5
6789	1	39	3	5	3	2	2	2	2	2	2	2	2	2	2	2	1	2	3	4	3	4	3	3
6792	1	29	3	6	3	1	1	1	1	1	2	1	1	1	1	1	1	1	3	5	4	2	3	5
6877	1	25	3	6	1	1	1	1	1	1	2	1	1	1	1	1	1	1	1	3	2	3	3	3
6891	1	42	1	5	2	1	1	1	1	1	3	3	2	2	2	1	1	1	1	4	4	4	3	4
6961	1	27	3	6	3	1	1	4	2	1	1	1	1	1	1	1	1	1	1	4	2	3	2	3
7002	1	30	1	7	2	1	1	1	1	2	1	1	1	1	1	1	1	1	1	4	2	3	3	3
7031	1	45	3		4			4		4				4						4	4	4	4	4
7223	1	32	1	7	4	2	1	3	1	3	1	2	1	3	2	1	1	1	1	5	3	4	4	4
7245	1	48	3	5	4	3	2	2	1	3	2	4	3	2	3	1	1	1	1	4	3	3	2	2
7273	1	30	1	7	2	1	1	1	1	1	2	2	1	1	1	1	1	1	2	4	3	4	3	3
7334	1	26	1	7	3	1	1	1	1	2	3	1	1	1	1	1	2	1	1	3	1	1	1	1
7476	1	29	1	7	3	2	1	2	1	3	1	2	2	2	1	1	3	3	3	5	5	5	5	5
7492	1	29	1	7	3	1	1	5	3	2	2	1	1	4	2	1	2	1	1	2	1	2	1	1
7494	1	45	1	5	2	2	1	1	1	1	1	1	1	1	1	1				3	1	3	1	1
7600	1	22	1	6	5	3	2	1	1	3	2	4	3	1	1	1	1	1	1	4	4	3	3	3
7779	1	32	1	7	5	2	2	1	1	1	2	1	1	1	1	1	1	1	1	3	3	3	2	1
7809	1	55	1	5	4	2	1	2	1	1	1	3	2	3	1	1	1	1	2	3	3	3	3	3
7810	1	27	1	7	3	3	3	3	4	3	1	1	1	1	2	1	1	4	4	5	5	5	5	5
7841	1	29	1	6	2	1	1	1	1	1	2	1	1	1	1	1	1	1	2	2	2	2	1	1
7888	1	19	3	6	2	1	1	1	1	1	1	1	1	1	2	1	1	1	1	2	2	2	3	1
7948	1	33	1	6	1	1	1	1	1	1	1	1	1	1	1	1	1	1	1	4	3	4	1	2
7962	1	37	3	4	3	1	2	1	1	2	1	1	1	1	1	1	2	1	1	5	3	3	2	4
7991	1	29	3	6	2	1	1	1	1	2	1	1	1	1	1	1	2	2	3	3	2	3	2	3
8008	1	19	1	7	5	3	3	1	1	4	4	5	1	2	3	1	3	1	3	4	4	4	4	4
8115	1	31	1	5	1	1	1	1	1	1	1	1	3	1	1	1	1	1	1	2	2	3	1	2
8116	1	35	1	7	4	3	1	4	1	2	3	3	1	1	3	1	1	1	2	4	2	4	3	2
8282	1	21	1	1	3	1	1	1	1	1	2	1	1	1	1	1		1	1	3	2		3	1
8290	1	23	1	3	2	1	1	1	1	1	1	1	1	1	1	1	1	1	1	4	1	2	1	1
8301	1	45	1	6	2	1	1	1	1	1	2	1	1	1	1	1	1	1	1	4	1	3	1	4
8380	1	47	1	7	3	1	1	1	1	1	1	2	1	1	1	1	1	1	1	4	4	5	3	3
8416	1	42	1	3	3	1	1	1	1	2	2	3	1	2	2	1	1	1	2	4	3	3	3	3
8499	1	33	1	5	1	1	1	1	1	1	1	1	1	1	1	1	1	1	1	5	3	4	1	2
8776	1	26	1	3	3	1	1	4	1	1	1	1	1	1	1	1	1	1	2	4	3	3	3	3
8911	1	34	3	7	2	1	1	1	1	1	1	1	1	1	1	1	1	1		3	1	3	3	2
676	1	28	1	6	2	1	1	1	1	1	2	1	1	1	1	1	1	1	1	3	1	1	1	1
1700	1	53	1	7	2	1	1	1	1	1	1	1	1	1	1	1	1	1	1	4	3	4	3	3
5404	1	31	1	5	2	1	1	2	1	1	1	2	1	1	1	1	2	1	1	4	2	3	1	1
127	1	30	1	7	2	1	2	2	1	1	3	1	1	1	1	1	1	1	1	5	3	5	3	4
352	1	25	2	5	3	1	2	1	1	1	1	1	1	1	1	1	1	1	1	2	1	2	1	1
385	1	41	1	4	1	1	1	1	1	1	2	1	1	1	1	1	1	1	1	4	2	3	3	3
489	1	39	1	7	2	1	3	1	1	1	1	1	1	1	1	1	1	1	1	3	1	3	2	1
581	1	53	3	6	3	2	2	3	1	2	3	3	1	3	2	1	3	2	2	5	4	4	3	2
634	1	48	1	2	2	1	1	1	1	1	2	1	1	1	1	1	4	1	1	4	4	3	4
983	1	29	1	5	2	1	1	2	1	1	2	1	1	1	2	1	1	1	1	3	3	3	3	3
1056	1	26	1	4	3	1	2	2	1	1	2	1	1	1	1	1	1	1	1	3	1	3	1	1
1064	1	36	1	6	2	1	1	2	1	2	1	1	1	1	1	1	1	1	1	2	1	2	2	2
1111	1	27	1	7	2	1	1	1	1	3	1	1	1	1	1	1	1	1	1	3	2	3	1	1
1159	1	37	1	7	2	1	1	1	1	1	1	1	1	1	1	1	1	1	1	2	2	3	1	1
1211	1	33	3	5	3	1	2	2	1	1	1	1	2	2	1	1	1	1	1	3	2	3	2	3
1221	1	22	2	6	1	1	1	1	1	1	2	1	1	1	1	1	2	1	1	3	2	3	1	3
1250	1	29	1	5	4	2	1	2	1	2	2	1	1	1	1	1	1	1	1	5	3	3	2	3
1574	1	45	3	5	4								4					1		4	4	5	3	3
1624	1	40	1	6	3	2	1	1	1	2	2	3	2	1	2	1	1	1	2	4	4	4	3	4
1662	1	47	3	6	3	2	1	1	1	1	2	4	3	3	2	1	2	1	1	4	3	4	3	3
1722	1	34	1	5	3	1	1	1	1	3	2	2	1	1	2	1	1	1	1	5	2	3	4	5
1736	1	41	3	7	2	1	1	1	1	1	1	1	1	1	1	1	1	1	1	5	4	5	5	5
2037	1	27	1	2	2	1	1	1	1	2	1	1	1	1	1	1	1	2	2	4	2	3	1	1
2265	1	36	1	6	2	1	1	3	1	1	1	1	1	1	1	1	1	1	1	3	1	3	3	1
2276	1	26	2	6	2	3	1	1	1	1	2	2	1	1	1	1	1	1	1	4	3	2	3	3
2312	1	52	1	6	2	1	1	1	1	1	1	1	1	1		1	1	1	1	4	3	3	3	2
2330	1	35	3	7	3	1	1	5	1	1	5	1	1	5	3	3	1	1	1	3	1	3	1	1
2407	1	30	1	6	3	1	1	1	1	1	1	2	1	1	1	1	1	1	1	4	1	3	2	1
2529	1	28	1	5	2	1	1	3	1	1	2	1	1	1	1	1	1	1	3	5	4	5	4	4
2629	1	29	3	2	3	2	3	1	1	1	2	3	2	1	2	1	1	1	1	3	2	2	1	2
2718	1	42	1	7	3	1	1	1	1	2	1	1	1	1	1	1	1	1	2	4	4	3	3	4
2895	1	22	1	6	2	1	1	1	1	1	1	1	1	1	1	1	1	1	1	4	3	4	2	3
2907	1	34	1	7	4	3	2	3	2	3	3	3	2	2	2	3	2	3	3	4	4	4	3	3
2917	1	35	1	5	2	1	1	1	1	2	1	1	1	1	1	1	1	1	1	4	2	3	2	1
2945	1	55	1	3	3	1	1	1	1	2	1	2	2	1	1	1	1	1	1	3	2	2	2	2
3086	1	47	3	5	3	1	3	1	1	1	1	3	1	1	1	1	1	1	1	4	4	5	4	4
3095	1	40	1	2	2	1	1	1	1	1	1	1	1	1	1	1	1	1	1	3	1	2	2	1
3266	1	41	3	2	2	1	1	1	1	1	1	2	1	1	1	1	1	1	1	4	3	4	1	3
3273	1	32	3	7	3	1	1	1	1	2	1	1	1	1	1	1	2	1	1	5	2	4	3	3
3402	1	25	1	7	2	1	1	2	1	2	2	2	1	1	1	1	1	1	1	4	3	2	2	3
3540	1	24	1	6	1	1	1	1	1	2	1	1	1	1	1	1	1	1	1	5	3	3	2	3
3607	1	35	1	4	2	1	1	1	1	1	1	2	1	1	1	1	1	1	1	3	1	3	2	1
3628	1	53	1	6	4	1	1	1	1	2	2	3	2	2	1	2	2	1	2	4	4	4	4	4
3789	1	37	1	6	4	2	1	2	1	2	2	3	1	1	1	1	1	1	1	5	4	5	3	3
3813	1	29	1	7	4	1	1	2	1	3	4	1	1	1	1	1	1	1	1	5	3	3	3	3
3892	1	45	1	6	3	2	1	3	1	2	2	3	2	2	1	1	2	2	2	5	3	4	3	3
3975	1	27	1	7	2	3	2	3	3	5	3	3	1	2	3	3	4	1	2	5	3	5	5	4
4270	1	52	1	4	3	2	1	2	1	2	1	3	2	2	2	1	3	1	1	4	3	3	3	3
4443	1	24	1	6	4	3	2	3	1	3	2	3	1	1	1	3	1	1	1	5	3	4	3	4
4506	1	41	1	4	3	1	2	2	1	2	1	1	2	1	3	3	3	1	2	3	3	2	2	1
4508	1	45	1	5	3	2	1	1	1	2	2	1	1	1	2	1	1	1	1	5	4		3	3
4820	1	21	1	6	3	1	1	1	2	1	1	1	1	1	1	1	1	1	5	4	1	4	3	3
4840	1	35	1	4	1	1	1	1	1	1	2	1	1	1	1	1	1	1	1	4	3	3	2	2
4865	1	39	1	6	1	1	1	1	1	1	1	1	1	1	1	1	1	1	1	4	2	2	1	1
4914	1	33	1	5	1	1	1	1	1	1	1	1	1	1	1	1	1	1	1	4	2	2	2	2
5084	1	26	1	6	3	1	1	1	2	2	1	1	1	1	1	1	1	1	1	3	1	2	1	1
5225	1	37	2	6	2	1	1	1	1	1	1	1	1	1	1	1	1	1	1	5	5	3	3	3
5310	1	43	1	6	2	1	1	1	1	1	3	1	1	1	1	1	2	1	1	5	3	2	2	4
5315	1	38	1	6	2	1	1	1	1	2	2	2	1	1	2	2	1	1	1	3	3	2	2	2
5665	1	31	1	6	3	1	1	1	1	2	1	1	1	1	1	1	1	1	1	4	2	2	1	1
6313	1	37	1	7	2	1	3	1	1	1	1	1	1	1	1	1	1	1	1	5	2	2	2	3
6559	1	24	1	5	2	1	1	1	1	1	1	1	1	1	1	1	1	1	1	4	2	4	2	2
6572	1	28	3	6	2	1	1	2	2	2	2	1	1	1	1	1	2	1	1	2	1	2	1	2
6631	1	26	1	5	3	1	1	1	1	1	1	2	1	1	1	1	1	1	1	4	2	2	2	2
6657	1	24	3	5	2	1	1	1	1	1	1	2	1	1	1	1	1	1	1	4	4	4	4	4
6733	1	24	3	6	3	1	1	1	1	1	1	2	1	1	1	1	1	1	1	5	3	4	2	3
7023	1	41	1	7	4	3	1	5	2	3	2		2	1	4	2	2	1	1	3	2	2	2	2
7059	1	35	1	7	4	1	2	1	1	2	2	1	1	1	1	1	1	1	1	5	3	4	2	4
7341	1	22	1	7	3	2	1	1	1	3	2	1	1	1	1	1	1	2	3	5	2	3	2	1
7355	1	20	1	7	4	1	1	1	2	3	2	2	1	1	3	2	1	1	1	5	3	5	4	4
7356	1	25	1	7	4	1	1	1	2	2	1	1	1	1	3	1	1	1	1	2	1	2	1	1
7373	1	55	3	4	3	2	1	3	1	1	1	2	1	2	3	1	1	1	1	3	3	4	3	1
7503	1	32	1	7	2	1	2	1	1	1	2	1	1	1	1	1	1	1	1	3	2	2	2	2
7669	1	53	1	5	2	1	1	3	1	1	1	1	1	1	1	1	1	1	1	2	1	3	1	1
7754	1	29	1	5	3	1	1	5	1	1	1	1	1	1	1	1	1	1	1	4	3	4	3	2
7952	1	28	1	5	1	1	1	1	1	2	1	1	1	1	1	1	1	1	1	3	3	2	2	1
8002	1	19	1	5	4	1	1	1	1	1	2	1	1	1	1	1	2	4	4	5	2	1	2	5
8013	1	42	1	7	4	4	4	4	2	4	4	4	4	4	4	4	4	1	1	4	2	4	3	4
8047	1	25	1	7	5	2	2	3	1	3	2	3	2	2	1	1	2	2	4	5	3	4	4	4
8296	1	25	1	6	3	2	1	2	2	2	1	1	1	1	1	1	1	1	1	4	2	3	2	2
8367	1	29	3	6	2	1	1	1	1	1	1	1	1	1	1	1	1	1	1	4	4	3	1	4
8457	1	37	1	7	3	1	1	2	1	1	2	2	1	1	1	1	1	1	1	4	3	4	3	3
8461	1	43	1	7	4	1	1	1	1	3	1	1	1	1	1	1	1	1	1	4	3	4	3	3
8490	1	37	1	4	3	3	3	4	1	4	2	3	1	1	3	1	1	1	1	4	4	4	4	4
8513	1	22	1	6	3	2	1	1	1	3	1	2	1	1	1	1	1	1	1	3	3	2	3	3
8622	1	23	1	5	2	3	2	1	1	1	2	1	1	1	1	2	1	1	1	3	3	2	3	1
8700	1	35	3	6	2	2	1	1	1	1	1	1	1	1	1	1	1	1	1	5	5	4	4	5
6980	1	22	1	7	3	3	3	3	3	3
3571	1	20	1	6	2	1	1	1	1	1	2	2	1	1	1	1	1	1	1
5724	1	56	1	6	4	3	3	2	1	3	3	3
7720	1	32	1		2	1	1	1	1	2	2	1	1	1	1	1	1	1	2	5	3	5	3	3
4991	1	24	2	7	2	1	1	1	1	1	1	1	1	1	1	1	1	1	1	5	2	4	4	4
6137	1	28	1	6	1	1	1	3	5	1	1	1	1	3	1	1	1	1	1	4	2	4	4	2
6509	1	40	1	5	3	1	1	1	2	2	1	1	1	1	1	1	1	1	1	3	2	2	2	3
429	1	37	2	5	1	1	1	1	1	1	1	1	1	5	1	1	1	1	1	4	2	3	2	3
725	1	35	1	6	2	1	1	1	1	1	1	1	1	1	3	1	2	1	1	5	3	3	2	3
926	1	39	1	7	3	1	2	1	1	2	1	1	1	1	1	1	2	1	1	5	5	3	2	5
1025	1	24	1	7	2	1	1	1	1	1	1	1	1	1	1	1	1	1	1	4	2	2	2	2
1088	1	26	1	6	1	1	1	1	1	1	2	1	1	1	1	1	1	1	2	5	5	5	4	2
1214	1	29	1	7	3	2	2	1	1	2	1	1	3	1	1	1	1	1	3	4	4	1	3	3
1772	1	37	1	5	3	1	1	1	1	1	1	2	1	1	1	1	1	1	1	4	2	2	1	2
1798	1	27	3	7	2	1	1	1	1	1	1	1	1	1	1	1	2	1	1	4	3	3	3	3
1823	1	59	2	7	4	3	1	2	1	1	2	3	1	1	4	3	1	1	1	5	3	5	4	5
1836	1	30	1	6	4	2	3	2	1	3	3	4	3	2	1	1	2	2	3	5	4	4	4	4
1915	1	28	1	7	3	1	1	3	1	3	2	3	1	3	1	1	1	1	1	5	4	3	2	3
2113	1	18	1	7	4	1	1	2	2	4	3	2	1	1	1	2	4	3	3	4	4	4	4	4
2145	1	49	1	5	2	1	1	1	1	2	2	2	2	1	1	1	1	1	1	4	4	4	4	4
2158	1	43	1	6	4	2	3	1	1	3	3	3	3	4	2	2	3	1	1	4	4	4	4	4
2324	1	45	1	7	4	3	1	2	1	4	4	3	1	1	4	3	2	1	1	5	4	5	4	4
2341	1	38	1	7	3	2	2	3	2	2	2	1	3	2	1	1	1	1	1	4	3	3	2	2
2465	1	45	3	7	4	3	3	1	1		3	4	3	3	3	2	3	2	2	4	3	4	3	3
2797	1	34	1	7	4	2	1	1	1	3	3	4	2	1	2	1	1	1	1	4	2	3	3	2
2983	1	30	1	6	4	3	2	2	1	3	2	3	2	1	2	1	2	2	2	4	3	2	2	2
3036	1	48	1	4	2	2	1	2	1	1	1	1	2	2	1	1	1	1	1	3	3	3	3	2
3127	1	31	1	6	3	2	2	2	1	3	3	4	2	2	4	1	1	1	3	3	3	2	2	2
3522	1	40	3	4	3	1	1	2	1	1	1	1	1	1	1	1	3	1	1	5	3	3	3	4
3529	1	19	3	7	4	1	1	1	1	1	4	4	1	1	3	5	3	3	2	5	4	5	5	4
3657	1	36	1	7	1	2	1	1	1	3	1	2	3	1	1	1	2	1	1	4	3	3	3	3
3763	1	30	1	7	3	3	3	2	1	4	2	1	1	1	1	1	2	1	1	5	4	4	4	4
3799	1	33	1	6	3	1	1	1	1	1	2	1	1	1	1	1	1	1	1	4	3	3	3	3
3932	1	29	1	7	2	1	1	1	2	1	1	1	1	1	1	1	1	1	1	4	2	3	3	3
4027	1	29	1	6	3	1	1	3	2	1	3	3	3	2	3	2	3	1	3	4	3	3	3	3
4223	1	27	3	7	5	3	3	3	2	3	2	3	3	2	3	1	1	1	1	2	2	4	2	1
4744	1	26	1	7	4	2	3	4	2	4	2	2	2	3	3	4	1	1	1	5	4	4	4	5
4801	1	55	1	4	2	2	2	4	1	1	1	1	1	2	1	1	1	1	1	3	3	3	2	2
4818	1	25	3	6	1	1	1	1	1	1	1	1	1	1	1	1	1	1	1	3	3	2	2	2
5322	1	24	2	7	4	2	1	1	1	2	2	1	1	1	1	1	2	1	1	5	5	5	4	4
5331	1	22	2	6	1	1	1	1	1	1	1	1	1	1	1	1	1	1	2	4	3	4	3	4
5433	1	49	1	7	3	2	1	4	2	3	2	3	2	3	3	2	1	1	1	4	3	4	4	4
5718	1	32	1	7	3	1	1	3	1	1	1	1	1	1	1	3		3	2	3	3	3	3	3
5875	1	28	3	7	2	1	1	1	1	3	3	1	1	1	1	1	2	1	1	4	1	3	2	3
5880	1	44	3	2	3	2	3	2	2	2	1	1	2	1	3	1	1	1	1	3	1	1	1	1
5958	1	28	3	7	5	2	1	2	2	3	2	2	2	2	2	1	3	1	1	5	5	5	5	5
6034	1	35	1	7	3	1	1	1	1	1	1	2	1	1	1	1	1	1	1	2	1	1	1	2
6271	1	32	3	7	4	2	1	1	4	4	3	4	4	1	2	2	3	4	3	3	3	3	3	3
6611	1	34	1	6	3	2	2	1	1	2	2	2	1	1	3	1	1	1	1	2	1	2	1	1
6648	1	23	1	2	3	2	1	2	1	2	2	3	2	1	1	1	2	1	2	5	2	2	3	2
6665	1	34	2	6	5	3	2	1	2	5	2	4	3	1	3	1	2	2	3	3	3	3	2	2
6837	1	33	3	5	3	1	1	2	1	2	2	2	1	1	1	1	1	1	1	2	2	2	2	2
7028	1	40	1	7	5	1	1	1	1	2	4	1	1	1	4	1	2	2	3	5	5	5	5	5
7266	1	47	3	4	3	1	1	1	1	1	2	1	1	1	1	1	1	1	1	4	4	5	4	4
7673	1	20	1	6	1	1	1	1	1	1	1	1	1	1	1	1	2	1	2	3	3	2	1	1
7814	1	38	1	6	3	1	1	1	1	1	2	2	1	1	2	1	1	1	1	4	3	3	3	3
7934	1	38	1	6	3	1	1	1	1	2	1	2	1	1	2	1	1	1	1	3	1	3	1	2
7988	1	26	1	6	3	1	2	2	1	3	3	2	2	2	2	1	3	3	2	4	3	4	4	4
8232	1	25	3	3	3	1	1	3	1	1	1	1	1	1	1	1	1	1	1	5	3	3	3	3
8267	1	37	1	7	3	1	3	3	2	2	2	2	2	1	3	1	1	1	1	2	1	2	1	2
8275	1	38	2	6	2	1	1	2	1	3	1	2	1	1	1	1	1	1	1	3	3	4	1	3
8395	1	26	3	6	3	1	2	1	1	2	2	2	2	2	4	1	1	1	1	2	1	3	2	3
8643	1	33	2	7	4	3	2	2	3	2	3	4	2	2	3	2	2	3	3	4	4	4	3	4
8850	1	28	1	6	3	1	2	1	1	2	2	1	1	1	1	1	1	1	1	4	3	3	3	2
8094	1	20	1	6	1	1	1	1	1	2	2	1	1	1	1	1	1	1	1	3	1	3	3	2
126	1	37	1	6	2	1	1	1	1	2	1	1	1	1	1	1	1	1	3	4	4	4	4	4
203	1	49	1	6	3	2	1	2	2	2	2	2	2	2	2	2	1	1	1	5	3	5	5	2
320	1	29	1	5	4	2	3	1	1	2	1	1	1	1	1	1	2	1	2	4	4	2	3	4
416	1	30	2	7	4	1	2	1	1	2	1	1	1	2	4	1	1	1	1	5	1	3	2	1
867	1	68	3	6	3	1	1	1	1	1	3	1	1	1	1	1	3	3	2	5	4	4	5	4
1218	1	45	3	6	3	2	2	1	1	3	2	2	2	2	2	1	2	1	1	4	4	4	4	4
1416	1	22	1	5	2	3	3	3	2	3	3	2	4	4	2	1	2	1	2	4	3	2	3	3
1665	1	41	1	7	4	3	2	2	1	3	3	3	2	4	2	2	2	2	2	4	4	4	3	3
1682	1	67	3	7	5	2	2	2	1	2	2	1	1	2	1	2		1	1	2	2	4	2	2
1702	1	26	1	6	2	2	2	2	1	2	1	1	1	5	3	2	1	1	1	3	1	2	2	2
2410	1	30	3	6	3	2	1	1	1	2	1	1	1	1	1	1	3	1	3	2	1	4	3	1
2621	1	42	1	6	3	2	1	4	1	2	2	2	4	5	2	1	1	1	1	4	2	3	2	2
2672	1	21	1	5	1	1	1	1	2	1	1	1	1	1	1	1	3	4	3	5	5	5	5	5
2680	1	29	3	5	3	2	1	1	1	3	1	2	1	1	1	1	1	1	1	4	3	5	2	3
2782	1	49	2	7	4	3	2	2	1	4	2	4	3	1	3	1	1	2	3	5	5	5	5	4
3085	1	31	2	5	2	1	1	1	1	3	3	2	2	1	1	2	2	2	2	2	1	1	3	2
3125	1	45	3	6	2	1	1	2	1	2	1	1	1	2	1	1	1	1	1	3	3	2	1	3
3145	1	55	2	4	3	2	1	1	1	1	1	2	1	1	1	1	1	1	1	4	2	4	2	2
3317	1	40	1	5	3	3	2	2	1	2	3	3	3	2	3	2	1	1	1	4	3	4	4	3
3333	1	29	1	6	4	1	1	1	1	1	1	1	1	1	1	1	1	1	1	4	1	3	1	1
3649	1	27	1	7	3	3	1	3	2	4	4	3	2	4	4	3		4	4	2	3	4	3	4
3745	1	36	3	7	4	2	1	1	1	2	4	4	1	1	3	2	2	1	2	4	1	4	1	1
3913	1	27	1	7	4	3	1	1	1	5	5	5	1	1	5	5	5	2	2	5	5	5	5	5
3955	1	32	1	6	2	2	1	1	1	2	3	2	1	1	1	1	1	1	1	5	3	3	4	3
4243	1	21	1	6	5	3	3				3	3			3	1	2			5	4	4	2	3
4266	1	47	1	6	2	1	1	1	1	3	2	4	1	5	1	1	1	1	1	4	2	3	3	2
4286	1	36	3	7	3	1	1	1	1	3	1	1	1	1	1	1	2	1	1	3	1	2	1	2
4401	1	59	3	7	4	2	2	3	1	2	2	2	1	1	1	1	1	1	1	4	1	1	1	1
4499	1	24	3	7	1	1	1	1	1	1	1	1	1	1	1	1	1	1	2	4	4	3	4	3
4636	1	32	1	6	4	3	3	1	1	3	1	3	1	2	1	1	3	3	3	2	2	2	2	2
4805	1	33	1	6	2	1	1	1	1	1	2	1	1	1	1	1	1	1	1	4	1	3	1	3
5410	1	31	1	6	2	1	1	1	1	1	1	1	1	1	1	1	1	1	1	4	3	3	2	3
5841	1	42	1	7	4	2	2	2	2	3	4	4	2	2	2	2	2	2	2	5	5	3	3	3
5891	1	29	1	7	4	2	3	2	1	3	3	4	1	1	3	1	1	1	1	4	2	4	2	4
6336	1	24	3	4	1	1	1	2	1	1	1	1	1	1	1	1	1	1	1	2	1	1	1	1
6574	1	54	1	6	1	1	1	3	2	1	2	5	1	1	1	1	1	1	1	5	5	5	5	5
6759	1	42	1	6	1	1	1	1	1	1	1	1	1	1	1	1	1	1	1	4	3	4	4	5
6782	1	35	1	6	4	3	3	1	2	5	4	5	4	1	2	4	1	1	1	5	5	5	5	5
7045	1	32	1	7	4	2	1	2	1	5	1	1	1	1	3	3	2	2	2	3	1	3	2	3
7398	1	20	2	7	4	1	1	1	2	3	4	5	1	1	5	3	2	4	5	5	3	5	4	5
7445	1	19	3	5	3	2	1	4	1	2	1	2	1	1	1	1	2	1	1	4	1	1	1	1
7598	1	63	3	6	2	1	1	3	1	2	2	3	2	1	1	2	2	1	1	4	4	3	2	4
7633	1	31	1	6	3	2	1	2	1	2	2	2	1	1	1	1	1	1	1	3	2	3	2	2
7961	1	18	1	6	1	1	1	1	1	3	2	1	1	1	2	1	4	1	2	4	4	4	4	4
8164	1	37	1	6	3	2	1					1	3	1	1	1	1	1	1	2	3	2	3	3
8614	1	30	1	7	3	2	1	1	1	2	2	3	2	2	2	2	2	1	2	4	3	4	3	3
8832	1	43	3	4	2	1	1	1	1	1	1	3	2	1	1	1	1	1	1	3	3	3	1	1
8893	1	43	1	6	2	1	2	1	2	3	2	1	1	1	3	1	2	2	3	4	4	4	4	4
6656	1	27	1	6	4	1	1	1	1	3	2	5	1	3	1	1	1	1	1	5	5	5	3	5
2266	1	29	1	2	3	2	1	1	1	2	1	2	1	1	1	1	1	1	1	2	1	2	1	2
2903	1	51	1	6	3	1	1	1	1	2	1	2	1	1	1	1	1	1	1	3	3	4	3	3
2478	1	28	1	7	3	2	1	4	1	2	2	1	1	1	3	1	5	1	1	2	1	3	1	1
2343	1	26	1	7	5	3	2	4	1	3	1	4	3	1	3	1	3	1	1	3	1	3	1	1
6998	1	43	1	6	4	1	1	1	1	3	2	3	1	1	1	1	2	1	2	4	3	3	3	4
6734	1	27	1	7	3	1	1	1	3	2	2	1	1	1	1	1	2	2	3	4	4	4	3	4
1870	1	23	1	2	2	3	1	1	1	2	2	3	3	1	3	2	3	1	3	4	4	3	4	4
4335	1	22	1	7	4	2	1	2	1	1	2	2	3	3	2	2	1	1	2	5	5	5	4	5
5267	1	34	3	7	4	3	3	2	2	3	2	3	3	3	3	3	3	3	3	5	3	3	3	3
437	1	25	1	7	2	2	2	1	1	1	1	1	1	1	1	1	1	1	1	4	1	1	1	2
1179	1	37	1	2	1	1	1	3	1	1	1	1	1	1	1	1	1	1	3	4	3	3	2	3
1684	1	44	1	7	4	4	4	4	2	4	3	4	4	4	4	4	2	1	1	4	3	4	3	3
3517	1	29	1	6	4	3	3	4	3	2	3	4	4	5	5	4	1	2	1	4	5	4	3	3
7800	1	29	1	7	4	4	1	4	2	3	1	4	3	5	2	1	4	3	4	5	2	5	4	4
1595	1	49	1	2	2	1	1	1	1	1	1	1	1	1	1	1	1	1	1	2	2	3	3	3
1791	1	37	1	7	4	3	2	5	5	3	2	3	2	4	4	3	3	1	1	4	2	3	2	3
1844	1	42	3	6	3	2	4	4	1	4	3	4	3	4	3	2	2	2	2	4	3	3	3	3
2160	1	23	3	7	3	4	2	2	5	4	5	4	4	4	4	4	3	3	4	4	3	3	3	3
2870	1	43	1	6	5	5	5	4	4	4	3	4	3	4	4	2	1	1	1	5	5	4	3	4
4287	1	66	3	7	4	3	3	3	3	3	4	4	4	4	4	4	5	5	5	5	4	4	4	4
7042	1	21	3	7	4	3	3	2	4	2	2	2	1	1	3	4	3	1	2	5	4	5	5	4
7956	1	20	3	6	2	1	1	1	2	3	1	1	1	1	1	1	3	1	2	4	2	3	3	2
4213	1	28	1	6	4	1	3	3	1	2	3	4	3	4	2	3	3	3	3	4	3	4	4	4
5962	1	26	3	7	4	1	1	1	1	1	4	3	3	1	3	2	3	2	3	4	3	3	5	5
8151	1	21	1	6	1	2	1	1	1	1	2	1	2	1	1	1	1	1	1	4	2	4	2	3
2856	1	19	1	6	4	1	1	1	3	5	1	3	3	2	1	3	2	4	2	4	3	3	2	1
2934	1	18	1	6	4	2	1	1	1	1	1	2	1	1	1	1	1	1	2	2	2	3	1	2
130	1	31	1	6	3	2	2	3	1	1	1	1	1	2	1	1	1	1	1	4	4	4	3	4
288	1	27	1	5	3	1	1	1	1	1	2	1	1	1	1	1	1	1	1	3	1	2	1	2
392	1	37	1	6	2	1	1	1	1	1	1	2	1	1	1	1	1	1	1	3	2	3	2	2
508	1	31		6	1	1	1	1	2	1	2	1	1	1	1	1	2	1	1	3	3	2	2	3
706	1	31	1	7	4	2	2	3	1	2	3	3	4	4	1	2	3	3	3	4	4	4	4	4
849	1	23	1	6	1	1	1	1	1	1	1	1	2	3	2	1	2	1	1	2	1	2	1	1
1055	1	29	1	6	2	1	1	1	1	1	1	1	2	2	1	1	1	1	1	2	1	2	2	2
1061	1	30	2	5	2	1	1	1	1	1	2	1	1	1	1	1	1	1	1	4	2	2	1	1
1252	1	27	2	6	3	2	1	2	1	1	2	1	1	2	2	3	2	1	1	5	3	4	2	3
1298	1	22	1	6	1	1	1	1	1	1	2	1	1	1	1	1	1	1	1	2	1	1	1	2
1440	1	26	1	6	3	1	1	2	1	3	3	1	1	1	1	1	1	2	2	4	1	3	3	3
1510	1	36	1	6	3	1	1	1	1	1	1	2	1	1	1	1	1	1	1	4	4		3	3
1588	1	37	1	7	4	2	1	2	1	3	3	3	1	1	1	1	3	1	3	5	4	4	4	3
1594	1	36	1	5	3	3	2	3	1	1	2	2	4	2	1	1	1	1	1	3	3	3	4	3
1601	1	24	2	6	2	1	1	2	1	1	1	2	1	1	1	1	1	1	2	4	3	3	3	3
1618	1	28	3	6	5	2	1	3	3	4	3	5	2	1	1	1	2	2	2	5	4	5	4	5
1638	1	36	1	7	3	2	2	2	1	2	3	3	1	2	1	2	2	1	1	5	1	5	4	4
1680	1	38	1	6	5	2	1	1	1	1	2	3	1	1	2	1	1	3	3	5	5	5	5	5
1701	1	35	3	7	5	1	1	5	1	1	1	5	3	1	1	1	1	2	2	5	3	5	5	5
1733	1	53	3	7	4	2	2	3	1	1	3	3	2	2	3	1	1	1	1	3	3	4	3	2
1777	1	28	1	7	4	2	2	5	4	3	4	2	1	4	2	3	3	3	3	5	4	4	3	3
1782	1	44	1	6	3	1	1	1	1	2	1	3	1	1	2	1	1	1	1	3	2	1	1	2
1854	1	32	1	6	4	2	3	2	1	2	2	5	2	4	3	2	1	1	2	4	4	4	3	4
1896	1	31	1	7	3	3	1	1	1	2	3	2	1	2	1	1	1	1	1	4	3	4	3	3
2036	1	40	1	6	3	1	1	1	1	3	1	3	1	1	1	1	1	1	1	5	2	2	2	4
2048	1	34	3	1	2	1	1	3	1	1	4	2	1	1	2	1	3	1	4	5	5	5	4	4
2059	1	52	1	6	2	2	1	1	1	2	2	1	1	2	1	2	1	1	1	4	3	3	3	3
2092	1	50	3	6	3	1	1		1	2	2	1	1	1	1			1	1	4	3	3	3	3
2166	1	25	1	6	3	1	2	2	1	4	2	2	1	1	1	1	1	1	1	4	1	4	4	4
2172	1	28	1	5	4	3	2	3	1	3	4	4	3	4	2	4	2	1	2	2	2	4	4	3
2285	1	32	1	6	2	1	2	1	1	3	3	3	2	5	2	1	1	2	1	3	3	3	3	3
2326	1	41	3	6	1	1	1	2	1	1	1	1	2	1	2	1	1	1	1	1	2	2	2	3
2368	1	31	3	7	3	1	1	1	1	1	1	1	1	1	2	1	1	1	1	3	3	4	4	3
2393	1	53	1	7	2	1	1	1	1	1	1	1	1	1	1	1	1	1	1	3	2	2	2	2
2426	1	35	1	7	2	1	1	1	1	2	2	1	1	1	1	1	1	1	1	4	1	1	1	3
2446	1	26	1	7	3	2	1	2	2	1	1	2	1	2	1	1	1	1	1	3	1	4	2	2
2462	1	35	1	4	2	1	1	1	1	2	2	2	2	1	1	1	1	1	1	3	2	2	2	2
2512	1	36	1	4	3	1	2	3	2	1	1	2	1	1	2	1	1	1	1	5	3	2	2	1
2573	1	38	1	3	3	2	2	4	1	3	2	2	1	2	1	1	2	1	1	4	3	4	3	3
2668	1	39	1	6	4	1	1	3	3	2	3	3	2	1	1	1	2	1	1	4	4	5	3	4
2697	1	26	1	6	3	2	1	4	2	4	3	4	4	4	3	3	3	2	3	5	4	3	4	5
2790	1	37	1	6	3	1	1	1	1	2	1	3	3	1	1	1	1	3	1	4	1	3	3	4
2808	1	36	3		4	1	2	3	2	4	4	4	4	4	4	2	2	1	1	5	4	4	2	2
2819	1	32	1	6	3	2	2	3	1	3	2	3	2	4	2	1	1	1	1	3	1	3	2	2
2837	1	32	1	7	4	3	2	3	1	2	3	3	1	1	2	2	2	1	2	4	3	3	3	4
2857	1	48	3	7	4	3	2	2	1	4	3	4	4	3	3	4	3	1	2	3	3	3	2	2
2873	1	41	3	7	2	1	1	3	1	1	3	1	1	1	1	1	1	1	1	4	1	1	1	3
2946	1	48	3	7	5	1	1	3	1	3	4	1	1	1	2	2	1	1	1	5	4	4	4	5
2975	1	36	1	7	3	2	2	2	1	2	1	3	1	1	1	1	1	1	1	4	2	4	2	3
3094	1	24	1	6	3	2	1	3	1	1	1	1	1	4	1	1	3	1	1	4	3	4	3	3
3122	1	33	3	7	2	1	1	1	1	1	1	1	1	1	1	2	2	1	1	4	4	3	3	2
3130	1	39	1	7	4	1	1	1	1	1	3	3	1	1	2	2	2	4	4	5	2	5	3	5
3158	1	29	1	6	4	1	1	1	2	2	3	3	2	3	1	1	3	1	1	4	1	4	4	3
3195	1	20	2	4	2	1	1	1	2	1	1	2	1	1	1	1	1	1	2	3	1	2	2	3
3204	1	42	3	4	2	1	1	1	1	1	1	1	1	1	1	1	2	1	1	4	3	2	1	3
3311	1	23	1	6	2	1	2	4	1	2	3	2	1	1	2	1	3	2	2	4	3	3	3	3
3379	1	18	1	4	2	1	1	1	1	1	1	2	2	1	1	1	1	1	1	3	2	3	2	2
3409	1	32	1	6	4	1	4	5	3	4	1	4	1	4	2	1	1	2	2	5	5	4	4	3
3592	1	41	3	4	4	2	2	2	1	1	1	2	1	2	2	1	1	1	1	4	4	3	3	3
3644	1	29	1	4	1	1	1	2	1	1	1	1	1	1	1	1	1	1	1	4	2	1	2	3
3771	1	20	3	6	2	1	1	1	1	3	1	2	1	1	1	1	1	1	1	3	2	2	1	2
3858	1	30	1	6	2	1	2	1	1	1	1	1	1	1	1	1	1	1	1	3	2	3	1	4
3881	1	36	3	7	4	3	2	2	1	4	2	4		1	3	1	1	1	1	4	4	3	3	3
3886	1	27	1	6	3	1	1	1	1	3	1	2	1	1	1	1	1	1	1	3	1	3	2	2
3893	1	25	1	7	2	1	1	1	1	1	1	3	1	1	1	1	1	1	1	2	1	2	1	1
3980	1	26	1	5	2	2	1	1	1	3	1	3	1	1	1	2	2	1	1	4	2	3	3	3
4070	1	49	1	7	4	4	2	2	1	3	3	3	3	1	2	1	1	1	1	2	2	3	2	1
4072	1	30	1	6	3	1	1	2	1	1	2	2	1	1	1	1	1	1	1	3	2	3	2	2
4111	1	26	1	7	4	2	1	1	2	1	2	4	3	2	3	3	1	1	1	4	3	4	4	4
4208	1	24	1	6	1	1	1	1	1	1	1	1	1		1	1	1	2	2	3	2	2	3	1
4255	1	34	3	6	2	3	1	1	1	1	1	1	2	2	3	2	1	3	2	4	4	1	4	5
4272	1	28	1	7	4	1	1	1	1	1	1	1	2	1	1	1	1	1	1	5	5	3	2	5
4344	1	37	1	6	4	3	2	5	1	3	3	4	2	3	3	2	1	1	1	4	4	4	3	4
4358	1	53	1	5	3	3	1	2	1	2	1	3	2	1	1	1	1	1	2	4	3	3	3	3
4370	1	28	1	3	4	1	3	1	1	3	3	4	1	1	1	1	1	1	1	4	1	2	1	3
4382	1	31	1	6	3	2	3	1	1	2	1	2	1	1	1	1	1	1	1	4	3	2	3	1
4436	1	25	3	7	4	4	4	2	1	1	2	2	1	1	1	1	1	2	1	4	4	3	3	3
4489	1	55	1	3	4	3	3	1	1	1	1	2	2	2	3	2	1	1	1	4	4	3	4	4
4535	1	35	1	6	3	1	1	1	1	3	3	3	3	4	1	1	2	1	1	3	2	3	3	2
4582	1	35	1	7	1	2	2	1	1	2	2	1	1	1	5	1	5	1	1	4	4	3	2	1
4583	1	30	1	7	1	2	1	1	1	1	1	1	1	1	1	1	1	1	1	5	5	3	3	5
4695	1	29	1	6	2	1	1	3	1	1	1	2	1	2	1	1	1	1	1	3	2	3	3	3
4722	1	32	1	6	4	3	3	1	1	3	2	2	3	2	3	1	4	1	1	5	5	5	5	5
4773	1	29	1	2	3	1	1	3	1	1	1	1	1	1	1	1	1	1	1	3	1	3	2	2
4841	1	25	1	6	2	1	2	1	1	1	2	1	1	1	1	1	2	1	1	4	1	4	3	4
4846	1	27	2	6	4	3	2	2	1	3	1	3	1	1	2	1	2	2	2	5	3	3	1	3
4994	1	19	3	6	4	3	2	3	2	4	2	1	2	1	3	1	1	1	1	4	2	4	4	4
5191	1	20	1	4	1	1	2	1	1	3	1	2	1	1	2	1	1	1	1	4	2	3	3	2
5290	1	28	1	7	2	1	2	1	1	1	1	1	2	2	1	1	1	1	1	4	4	3	3	4
5339	1	40	1	7	3	1	1	5	1	1	1	1	1	1	1	2	1	1	1	3	3	2	1	1
5580	1	26	1	7	2	1	1	1	1	1	1	2	2	1	1	1	4	1	3	5	4	4	4	5
5666	1	33	1	5	3	3	3	3	1	2	2	3	1	2	2	1	1	1	1	3	1	3	2	3
5720	1	33	2	6	4	3	1	1	1	3	3	3	3	3	3	2	1	1	1	4	3	4		3
5722	1	28	1	5	2	1	1	5	1	2	2	2	2	2	1	1	1	2	1	2	2	4	3	2
5796	1	27	1	5	5	3	3	4	4	4	2	4	4	4	1	1	2	1	1	5	3	4	4	4
5839	1	26	1	5	3	1	1	1	1	2	1	1	1	1	1	1	1	1	1	5	3	3	3	3
5850	1	27	1	4	2	1	1	1	1	1	1	1	1	1	1	1	1	1	1	3	1	2	1	1
5923	1	45	3	5	3	1	1	2	1	2	2	2	1	2	1	1	2	1	1	4	2	2	3	2
6028	1	22	1	5	2	1	1	3	1	3	2	3	2	2	2	2	2	2	2	4	2	3	3	2
6073	1	34	3	6	4	3	1	1	2	2	2	3	2	1	4	1	1	1	1	4	2	3	2	2
6081	1	42	1	7	4	2	1	1	1	3	2	4	2	1	2	1	3	2	2	4	3	3	3	2
6118	1	52	1	6	2	1	1	2	1	1	2	1	3	2	2	1	1	1	1	3	2	2	2	3
6135	1	26	3	7	5	1	1	3	1	3	3	5	5	3	1	1	3	1	3	5	5	5	5	5
6191	1	61	1	7	3	2	2	1	2	2	2	3	2	1	2	2	1	1	1	3	3	3	2	3
6310	1	32	1	5	2	1	1	1	1	1	1	2	1	1	1	1	1	1	1	2	2	2	2	1
6377	1	28	1	6	3	2	1	1	1	1	1	1	1	1	1	1	1	1	1	2	2	4	1	1
6411	1	24	1	7	3	2	1	5	1	3	3	3	1	4	2	1	1	1	1	4	4	4	4	4
6513	1	23	3	4	5	1	3	2	1	1	1	1	1	3	1	1	1	1	1	4	4	5	3	4
6573	1	20	1	7	4	2	1	2	1	3	2	4	2	2	3	1	1	1	1	2	2	3	2	2
6635	1	39	3	7	3	1	4	4	1	1	4	1	1	1	2	1	1	1	1	4	1	1	3	3
6644	1	24	3	6	3	1	1	4	2	1	1	2	1	2	1	1	4	3	3	5	4	4	3	4
6658	1	28	1	6	3	2	2	3	1	2	2	2	2	2	1	1	1	1	1	5	3	4	3	4
6740	1	33	1	4	3	1	1	2	1	2	1	2	1	1	1	1	1	1	2	3	1	4	3	3
6743	1	36	1	6	3	1	1	1	1	1	1	1	1	1	1	1	1	1	1	3	3	2	2	1
6801	1	28	1	6	2	1	1	2	2	1	1	1	1	2	1	1	2	2	2	4	3	3	3	3
6808	1	48	1	3	3	1	1	1	1	3	2	3	1	1	1	1	2	1	2	3	1	3	2	3
6969	1	21	1	5	2	1	1	1	1	1	1	1	2	1	1	1	2	1	2	4	2	3	3	3
6985	1	27	1	2	3	1	1	1	1	1	1	3	1	1	1	1	3	3	3	4	3	4	3	2
7076	1	38	2	6	3	3	2	2	1	2	2	3	3	1	2	2	1	1	1	3	1	2	1	2
7117	1	23	1	4	3	1	1	3	1	1	2	4	3	2	2	2	1	1	2	4	2	3	2	1
7130	1	33	2	7	4	1	1	1	1	2	3	3	1	1	1	1	2	2	3	5	1	4	3	4
7209	1	26	1	7	4	1	1	2	1	1	1	1	1	1	1	1	2	1	1	5	4	4	4	4
7224	1	37	1	2	1	1	1	1	1	1	2	1	1	1	2	1	1	1	2	4	3	3	2	2
7254	1	31	1	6	2	1	2	1	1	1	1	1	1	1	1	1	1	1	1	4	2	2	1	3
7282	1	50	2	6	3	3	2	1	1	1	1	2	1	1	3	1	2	2	2	3	3	3	2	1
7327	1	39	1	7	5	1	1	1	1	2	1	2	1	2	1	1	2	2	2	5	4	2	3	4
7353	1	25	1	7	4	2	2	2	2	4	3	3	2	2	2	2	2	2	3	5	4	4	4	5
7357	1	21	1	6	5	1	1	1	1	3	2	2	1	1	1	1	4	1	1	5	3	4	3	4
7365	1	36	3	7	3	3	1	2	1	1	1	3	3	5	2	1	3	3	3	4	4	4	3	3
7401	1	25	1	7	4	1	3	1	1	1	1	1	1	1	1	1	3	1	1	5	4	5	5	5
7453	1	27	3	6	5	2	2	3	1	2	3	3	3	2	3	1	1	1	2	4	3	3	3	3
7497	1	21	1	4	3	1	1	2	1	1	2	3	1	3	1	1	3	1	1	4	4	3	2	3
7595	1	36	1	7	3	1	1	2	1	2	3	3	2	2	2	1	2	2	2	5	3	5	4	5
7710	1	45	1	7	3	1	1	1	1	3	3	3	1	1	1	1	1	1	1	4	3	3	2	3
7742	1	29	1	6	2	1	1	1	1	2	1	2	1	2	1	1	1	1	2	5	5	5	4	3
7769	1	54	1	6	4	1	2	1	1	1	2	2	1	1	1		1	1	1	4	3	3	3	2
7791	1	44	1	6	3	2	1	1	1	3	1	4	2	1	2	1	2	1	1	4	3	4	2	3
7845	1	46	3	7	4	2	3	3	2	3	3	3	2	2	3	1	2	1	2	4	2	4	3	4
7860	1	48	1	4	3	1	1	1	1	2	2	3	1	1	1	1	1	1	2	3	2	3	3	2
7954	1	26	1	6	2	1	1	1	1	1	1	1	1	1	1	1	2	1	1	4	1	4	1	2
8145	1	39	2	6	2	1	1	1	1	2	1	2	1	1	1	1	1	1	1	3	1	2	1	1
8187	1	19	1	7	3	1	1	1	2	1	2	3	2	1	1	1	1	2	3	5	4	3	4	5
8271	1	28	3	6	3	2	1	2	1	1	1	2	1	1	2	1	2	2	2	4	3	2	1	2
8315	1	42	3	7	5	2	2	3	1	2	3	4	2	4	2	2	3	1	3	4	3	4	3	3
8332	1	34	1	5	3	1	1	1	1	2	2	3	1	2	1	1	1	1	1	4	3	3	3	4
8361	1	38	3	5	4	1	1	2	1	1	1	3	2	1	1	1	1	1	1	5	2	4	2	5
8393	1	45	1	7	3	2	2	2	1	1	1	1	2	1	2	1	1	1	1	4	1	3	2	3
8408	1	36	1	7	3	2	2	3	1	2	2	2	1	2	2	1	1	1	2	5	3	3	3	3
8453	1	32	1	6	3	1	1	3	1	1	1	3	3	3	1	1	1	1	1	4	3	3	3	3
8468	1	29	1	6	2	1	1	1	1	1	1	1	1	1	1	1	1	1	1	4	4	2	1	2
8478	1	24	2	7	2	1	1	1	1	2	2	2	3	1	2	1	1	2	2	5	1	4	4	4
8481	1	48	1	7	4	3	2	4	2	2	2	4	1	3	3	1	2	1	2	4	3	4	2	3
8539	1	43	1	6	1	2	1	1	2	2	1	1	1	5	2	2	1	1	1	4	3	4	4	4
8555	1	30	3	7	3	1	1	1	2	2	2	3	1	1	1	1	3	1	3	4	4	3	3	4
8564	1	22	1	7	4	1	2	2	1	1	3	1	1	1	1	1	4	1	2	3	1	3	1	1
8583	1	35	1	6	3	1	1	2	1	1	2	2	1	1	1	1	1	1	1	3	2	2	2	2
8589	1	28	1	7	5	3	1	2	3	2	3	1	1	3	2	2	1	1	2	5	3	4	2	2
8606	1	25	1	2	3	2	1	1	1	2	1	2	2	1	1	1	1	1	2	4	3	3	3	3
8618	1	32	1	5	3	2	2	1	1	2	2	3	1	1	1	1	2	1	1	4	3	3	2	3
8684	1	27	3	6	4	1	2	3	1	2	4	4	2	4	4	2	3	1	1	5	3	3	4	4
8708	1	26	1	7	1	1	1	1	1	1	1	1	1	2	2	1	1	2	3	4	4	3	2	5
8714	1	52	3	6	3	1	1	1	1	3	2	3	1	1	3	1	1	1	1	4	3	3	2	3
8831	1	40	2	7	2	1	1	2	1	3	4	4	1	1	3	1	2	1	1	4	4	4	3	3
8881	1	32	1	6	4	4	3	1	1	3	2	3	1	1	2	1	2	1	1	4	4	2	2	4
8894	1	27	1	5	1	1	1	1	1	2	1	1	1	1	1	1	1	1	1	4	3	2	2	2
5534	1	20	1	3	4	1	1	2	1	3	2	4	2	4	2	1	1	1	2	5	4	3	3	4
6409	1	38	1	5	2	1	1	1	1	2	1	2	1	1	1	1	1	1	1	5	1	2	2	2
8358	1	27	3	7	1	1	1	1	1	2	2	1	1	1	1	1	3	4	4	3	2	2	2	2
70	1	49	1	4	2	1	1	2	1	2	1	1	1	2	1	1	1	1	1	4	3	4	4	4
110	1	24	1	6	3	1	2	1	1	1	1	1	1	2	2	2	2	2	1	3	2	5	2	4
122	1	35	1	6	2	1	1	2	1	1	1	1	1	1	1	1	2	1	1	4	2	3	2	1
195	1	34	1	6	2	1	2	1	1	2	2	2	1	1	3	1	1	1	1	3	1	3	3	2
221	1	31	1	6	2	2	1	1	1	1	2	1	1	2	2	1	3	1	1	5	3	4	2	2
275	1	25	1	6	3	1	3	3	1	1	1	2	2	4	2	1	1	1	1	3	2	2	2	1
321	1	40	1	6	3	2	2	2	1	2	2	3	2	2	2	1	1	1	1	3	2	3	3	3
323	1	39	1	6	1	1	2	1	1	1	3	3	1	1	2	2	1	1	1	2	1	2	2	1
426	1	23	1	6	2	1	1	2	2	3	3	1	1	4	1	1	2	1	1	4	1	1	1	2
782	1	23	1	6	1	1	5	1	2	1	2	5	1	1	1	1	2	1	1	4	1	1	2	2
860	1	32	1	3	5	1	1	1	1	1	1	3	1	1	1	1	1	1	1	3	2	5	2	3
865	1	26	1	6	4	2	1	3	1	3	1	3	1	1	3	1	1	1	1	2	1	1	2	1
1136	1	38	1	6	2	1	1	1	1	1	2	2	1	1	1	1	1	1	1	4	3	3	2	3
1244	1	25	1	6	3	1	1	3	1	2	1	3	2	1	1	1	1	1	1	3	2	2	1	2
1293	1	22	1	6	3	2	2	1	2	2	2	3	1	2	1	1	2	1	4	4	2	2	3	3
1340	1	23	1	6	1	1	1	2	1	4	2	1	2	1	1	1	1	1	1	4	3	3	2	2
1421	1	24	1	6	1	1	1	2	1	3	1	1	1	1	1	1	1	1	1	3	1	3	1	1
1447	1	23	1	6	4	1	2	1	2	1	1	3	2	1	1	1	3	1	1	4	1	2	1	1
1471	1	34	1	2	2	1	1	1	1	1	1	1	1	1	1	1	2	1	1	4	3	3	2	1
1579	1	42	1	6	4	2	1	1	2	4	1	4	1	1	1	1	1	1	1	4	4	4	3	3
1627	1	37	1	6	1	1	1	3	1	1	1	1	1	1	1	1	1	1	1	4	2	2	3	4
1753	1	33	1	7	3	3	1	1	1	1	1	3	1	1	3	3	1	3	3	4	3	4	3	3
1816	1	29	1	6	3	2	1	2	1	2	2	2	1	1	1	1	1	2	2	4	4	3	2	2
1851	1	51	1	3	4	3	2	1	1	1	2	3	3	1	1	3	1	1	1	5	3	5	4	4
1852	1	31	1	7	2	2	2	2	2	4	2	4	3	1	1	1	1	1	1	5	4	4	4	3
1858	1	21	1	7	3	2	2	1	1	2	2	3	1	1	2	1	1	1	1	4	2	3	3	3
1862	1	44	1	7	2	1	1	2	1	2	2	2	2	1	2	2	2	1	2	5	3	3	2	2
1894	1	24	1	5	4	1	1	2	1	3	3	4	1	1	1	1	2	1	1	4	3	4	2	4
1900	1	24	2	7	3	2	1	2	1	1	3	3	2	1	2	1	2	1	2	5	2	4	3	3
1917	1	33	1	6	3	2	1	3	1	2	2	3	1	5	1	1	1	1	1	4	2	3	3	3
1977	1	58	1	4	2	1	1	1	2	2	3	2		2	2	2	1	1	1	4	4	4	4	3
1993	1	37	1	7	3	1	2	1	1	1	3	2	2	2	1	1	1	1	1	5	4	4	4	3
2002	1	24	1	7	4	2	1	2	4	2	1	1	1	1	1	1	2	3	3	4	4	4	3	5
2070	1	32	1	7	3	3	1	1	1	2	2	2	3	3	3	4	1	1	1	4	2	3	4	4
2179	1	38	3	7	5	4	3	2	1	4	2	4	4	1	3	4	1	1	1	4	3	5	4	3
2193	1	27	1	7	2	3	3	3	3	3	2	3	4	2	2	3	3	3	3	4	4	5	5	5
2241	1	28	1	6	3	2	1	1	1	1	2	2	1	1	1	1	2	1	2	4	2	3	3	3
2249	1	53	1	6	2	1	1	1	1	3	2	2	1	1	2	1	1	1	1	3	3	4	3	1
2258	1	50	1	6	4	2	2	2	1	2	2	2	2	2	1	1	2	1	3	4	4	4	4	3
2268	1	50	1	4	3	3	3	3	3	3	1	1	1	1	1	1	1	1	1	4	4	4	4	5
2316	1	23	1	5	3	2	1	2	1	2	3	2	1	4	3	3	2	1	1	3	2	4	3	3
2339	1	29	1	7	5	5	1	4	1	3	3	3	1	1	5	3	5	1	1	1	4	4	4	4
2359	1	39	3	7	5	3	3	1	1	3	4	5	3	1	2	1	1	1	1	5	3	5	4	4
2384	1	35	1	6	1	1	1	1	1	3	4	3	1	1	1	2	4	3	1	4	3	3	3	3
2408	1	24	3	6	3	2	3	2	1	1	2	2	1	1	2	1	1	1	1	4	2	2	1	1
2442	1	36	1	6	3	3	1	2	1	1	2	2	2	1	1	1	1	1	1	5	4	4	4	4
2487	1	33	1	7	4	2	2	2	2	4	4	4	4	4	4	4	1	1	2	4	4	4	5	5
2513	1	57	2	2	5	1	1	1	1	2	1	2	1	1	1	1		1	1	5	1	5	4	3
2548	1	30	3	7	3	3	2	2	1	1	3	3	2	1	2	2	1	1	1	4	2	2	2	1
2676	1	46	1	6	3	2	1	1	1	2	2	2	1	1	2	1	1	1	1	3	2	2	2	2
2677	1	40	3	7	3	2	2	1	1	2	2	2	1	1	1	1	1	2	2	4	3	3	3	3
2692	1	38	3	7	5	1	1	1	1	4	3	5	3	1	2	1	3	1	1	4	3	4	3	3
2726	1	51	1	6	3	2	2	3	1	2	1	2	1	2	2	1	1	1	1	4	3	3	3	3
2781	1	45	1	5	3	1	1	1	1	1	1	2	1	2	2	1	1	1	1	4	1	4	4	4
2860	1	32	3	4	2	1	1	1	1	2	1	1	1	1	1	1	3	2	3	4	2	2	2	2
2864	1	28	1	6	1	2	1	2	1	2	2	2	3	1	2	1	1	1	1	5	3	2	3	2
2889	1	62	1	6		4	3	5	3	4	3	4	4	4		3	1	1	1	5	3		3	3
2890	1	24	3	6	3	2	2	1	1	2	3	2	2	1	1	1		1	1	4	2	4	2	2
2911	1	34	1	6	4	3	1	1	1	2	1	1	1	2	1	1	1	1	1	4	3	5	3	4
2927	1	27	1	7	3	2	1	1	1	1	3	3	1	1	1	1	2	1	1	5	4	4	4	3
2936	1	49	3	6	4	2	1	2	1	4	4	4	3	4	1	1	1	1	1	3	3	2	2	2
2959	1	46	1	6	2	1	1	1	1	1	1	2	1	1	2	1	1	1	1	3	2	3	2	1
3014	1	35	3	6	3	1	1	5	2	3	2	3	2	5	1	1	1	1	1	4	3	4	3	3
3043	1	51	3	7	4	3	1	2	1	1	2	2	2	1	2	1	1	2	2	4	1	3	3	2
3078	1	31	1	6	2	1	1	1	1	1	1	1	1	1	1	1	2	1	1	3	3	2	1	2
3110	1	60	3	5	2	1	1	2	1	2	2	2	2	1	1	2	1	1	1	4	3	3	1	2
3210	1	57	3	3	2	2	2	3	1	3	2	3	2	3	2	1	1	1	1	3	2	2	2	1
3245	1	35	1	7	3	2	1	3	4	3	3	3	1	1	3	3	3	3	3	5	4	4	3	4
3246	1	32	1	6	3	1	1	2	1	2	2	2	1	1	1	1	1	1	1	4	4	3	3	2
3275	1	47	1	4	5	1	1	1	1	3	1	4	2	1	3	2	1	1	1	4	2	4	3	3
3365	1	23	3	5	2	1	1	1	1	1	1	1	1	1	1	1	1	1	1	3	2	4	3	2
3368	1	26	1	7	3	1	1	1	2	1	1	1	1	1	2	1	1	1	1	3	2	3	2	2
3378	1	43	1	6	3	2	1	2	2	1	1	1	1	2	2	2	1	1	1	3	2	3	3	2
3381	1	33	1	7	2	1	1	1	1	1	1	1	1	1	1	1	1	1	3	5	4	3	4	3
3480	1	54	3	5	5	1	1	1	1	2	1	3	1	1	1	1	1	1	2	5	3	2	4	5
3526	1	33	1	4	2	2	1	1	1	1	1	2	2	1	1	1	1	1	1	4	1	4	2	2
3558	1	58	1	6	3							3								3	2	3	2	3
3612	1	43	1	4	2	1	1	2	1	1	2	2	2	1	1	1	1	1	1	3	2	2	2	2
3623	1	35	3	7	1	1	1	5	2	1	2	1	1	1	1	1	1	1	1	4	2	5	1	3
3632	1	37	3	7	2	2	1	1	1	2	2	2	1	1	1	1	2	1	1	3	3	3	3	2
3642	1	44	1	7	3	3	2	2	1	2	3	3	2	1	1	1	4	2	2	4	3	5	2	3
3651	1	58	1	7	3	2	1	2	1	2	2	2	1	1	2	1	1	1	1	4	3	4	3	3
3704	1	35	1	6	4	3	2	2	1	2	1	2	3	2	2	2	2	1	1	3	1	3	3	1
3711	1	26	1	7	2	1	2	1	3	1	3	1	1	1	1		1	1	1	3	3	4	2	3
3713	1	44	1	6	4	2	1	1	1	3	3	4	1	1	2	1	1	1	2	4	4	3	4	5
3757	1	35	1	6	3	1	1	1	1	2	2	2	1	1	1	1	1	1	1	4	1	3	2	1
3811	1	32	1	6	2	2	1	1	1	2	2	3	1	4	1	1	1	1	1	3	1	2	1	2
3897	1	54	3	6	4	3	1	1	1	3	2	3	2	2	1	1	1	2	2	4	3	3	3	2
3911	1	26	1	7	2	1	1	1	1	2	2	1	1	1	1	1	1	1	1	5	4	1	3	1
4045	1	31	1	6	3	2	1	1	1	2	1	2	2	1	1	1	1	1	3	4	3	4	3	3
4046	1	23	1	7	3	1	1	1	1	1	2	1	2	1	1	1	1	1	1	4	2	4	2	1
4136	1	38	1	6	2	1	1	1	1	1	2	2	1	1	1	1	1	1	1	4	3	2	2	2
4325	1	40	1	5	4	1	1	2	1	3	2	2	1	1	1	1	1	1	1	5	3	4	2	4
4384	1	46	1	6	3	2	1	1	1	2	1	2	1	1	1	1	1	1	1	3	2	2	1	1
4467	1	36	1	1	1	1	1	5	1	1	1	2	1	1	1	1	1	1	2	3	3	3	4	3
4515	1	30	1	5	3	2	1	2	1	1	2	2	2	1	1	1	1	2	2	4	3	4	3	3
4521	1	31	2	6	3	3	2	1	1	3	2	3	1	1	3	1	1	1	1	3	3	3	3	1
4779	1	31	1	6	2	1	1	1	1	1	2	1	1	1	1	1	2	1	1	4	2	2	1	1
4785	1	29	1	5	1	1	1	2	1	1	1	1	1	1	1	1	2	1	1	3	1	2	3	2
4844	1	27	2	6	3	1	1	1	1	3	3	3	1	1	1	1	1	1	1	3	3	1	1	3
5069	1	23	1	6	2	1	1	2	1	1	2	1	1	2	1	1	1			3	1	3	2	2
5071	1	34	1	5	3	2	1	3	1	2	2	2	2	5	1	1	1	1	1	4	2	3	3	2
5144	1	32	1	6	1	1	1	1	1	1	1	2	1	1	1	1	2	1	1	4	2	3	2	2
5149	1	30	1	7	2	1	1	1	2	2	1	1	1	1	2	1	2	2	1	4	4	3	1	3
5188	1	26	1	7	1	1	1	3	1	1	1	1	1	1	1	1	1	1	1	4	2	5	2	1
5249	1	36	1	6	2	1	1	2	1	1	1	3	1	1	1	2	1	1	1	5	4	5	2	4
5461	1	25	3	6	2	1	1	1	1	1	2	1	2	1	1	2	2	1	1	3	3	3	2	2
5624	1	27	1	4	3	1	1	4	2	2	2	3	2	2	1	1	1	1	1	4		2	3	3
5698	1	40	1	5	1	1	1	1	1	1	1	2	1	1	1	1	1	1	1	4	1	3	3	1
5759	1	36	1	6	3	2	1	2	2	3	2	3	3	3	2	1	1	1	1	4	1	2	2	2
5778	1	29	1	6	2	1	1	1	1	1	1	1	1	1	1	1	1	1	1	3	3	3	2	2
5805	1	36	3	6	3	2	1	1	1	2	2	3	2	1	3	1	1	1	1	4	3	4	3	4
5826	1	40	1	7	3	2	2	1	1	2	2	2	2	2	1	1	2	2	2	5	3	5	3	4
5828	1	27	3	3	3	1	1	1	1	1	1	1	1	1	1	1	2	3	3	4	3	4	2	2
5892	1	35	1	6	2	2	2	2	2	3	2	3	3	4	3	3	3	2	2	4	4	4	3	4
6112	1	30	1	6	4	1	1	1	1	2	3	3	1	1	1	1	2	1	1	4	2	4	3	2
6133	1	27	1	5	1	2	1	1	2	1	1	1	1	1	1	1	2	1	2	5	2	3	1	2
6183	1	49	1	3	3	1	1	1	1	2	2	2	1	5	2	1	1	1	1	4	1	3	1	2
6221	1	23	1	5	4	2	1	3	1	2	1	4	1	2	1	1	3	1	1	5	3	4	2	3
6273	1	44	1	6	2	1	1	1	1	1	1	1	2	1	1	1	1	1	1	4	2	3	2	2
6429	1	32	3	6	4	2	1	2	2	4	2	4	2	1	2	1	1	1	1	3	3	3	2	3
6440	1	49	1	6	4	1	1	2	1	2	1	3	3	1	1	1	1	1	1	4	3	4	4	3
6587	1	70	1	6	4	1	1	1	3		4	4	1	1	1	1	1	1	1	3	3	3	3	1
6646	1	43	1	4	2	2	1	1	1	1	1	2	2	1	2	1	1	1	1	4	3	3	2	2
6700	1	18	3	7	4	1	1	1	1	3	1	2	1	1	1	1	1	1	1	5	1	2	1	3
6711	1	18	1	6	4	1	1	1	1	2	2	1	1	1	1	2	3	1	1	4	1	3	1	1
6810	1	44	1	6	2	1	1	1	1	1	1	1	1	1	1	1	1	1	1	3	3	3	2	2
6894	1	30	1	6	3	1	1	1	1	1	1	1	1	1	1	1	1	1	3	4	4	4	5	5
7029	1	36	1	7	1	1	1	1	2	1	1	2	1	1	1	2	1	2	2	4	3	3	3	2
7033	1	39	1	6	4	3	2	1	1	4	3	3	2	1	3	1	2	1	2	5	4	5	3	5
7048	1	23	2	7	2	1	1	2	3	3	2	3	1	1	1	1	2	1	3	4	3	3	3	3
7218	1	38	1	6	5	3	2	2	1	2	2	4	4	2	3	2	2	1	1	4	2	4	4	2
7248	1	29	3	6	3	1	1	1	1	1	1	2	1	1	1	1	1	1	1	5	3	3	2	4
7346	1	60	1	4	3	2	2	1	2	3	3	4	2	2	4	4	1	1	1	4	1	3	2	2
7370	1	47	1	7	3	1	2	1	1	2	1	1	1	1	2	1	1	1	1	3	3	2	2	3
7375	1	23	1	6	3	1	1	1	1	4	1	1	1	1	2	1	1	1	1	4	1	3	1	2
7461	1	40	1	6	3	1	1	1	1	1	2	2	1	1	2	1	1	1	1	2	1	2	2	2
7463	1	39	3	6	3	2	1	3	2	1	3	2	1	1	1	2	1	1	1	4	3	2	3	2
7522	1	57	1	6	2	1	1	1	1	1	1	2	1	2	1	1	1	1	1	2	1	3	1	1
7674	1	39	3	7	2	1	2	1	1	2	1	2	1	2	1	1	2	1	1	4	3	5	4	4
7701	1	33	3	6	1	1	1	1	1	1	2	1	3	1	1	1	1	1	1	4	2	4	3	3
7733	1	23	1	5	3	2	1	1	1	1	1	1	1	1	1	1	1	3	1	5	4	4	4	4
7786	1	22	3	7	3	1	1	1	1	2	1	1	1	3	3	1	1	1	2	4	4	4	4	4
7832	1	39	1	6	4	3	1	1	3	3	3	3	2	1	3	2	3	1	2	4	4	4	3	4
7928	1	36	1	6	2	2	1	3	2	2	1	3	2	2	2	1	1	1	1	4	3	1	1	1
7960	1	18	1	7	2	2	1	2	1	2	2	1	1	1	2	2	2	1	1	5	2	3	2	2
7970	1	33	3	6	4	2	3	5	2	2	1	2	1	1	1	1	1	2	4	5	5	5	5	5
8017	1	52	1	6	3	1	1	2	1	2	2	2	1	1	1	1	2	1	1	4	2	4	2	3
8100	1	24	3	6	4	1	1	2	1	1	2	3	1	1	2	2	2	3	4	4	4	4	3	5
8235	1	31	1	6	4	1	1	5	4	3	1	2	1	1	1	1	1	1	1	5	2	4	3	4
8300	1	41	3	5	2	1	1	1	1	1	1	2	1	1	1	1	1	1	1	3	2	2	1	2
8310	1	35	1	6	2	1	1	4	5	1	1	1	1	1	1	2	1	1	1	5	5	5	3	5
8330	1	44	1	7	3	1	2	1	1	2	3	3	2	2	1	2	3	1	1	5	2	3	3	2
8342	1	32	1	6	3	2	2	2	1	2	2	3	2	2	2	2	2	1	1	4	2	2	2	4
8356	1	34	3	6	2	1	1	1	1	1	1	1	1	1	1	1	1	1	1	5	4	4	2	4
8365	1	36	3	4	4	3	1	1	1	2	3	3	1	1	2	1	1	1	1	5	4	5	4	5
8521	1	30	1	7	3	2	1	1	1	2	2	1	2	1	1	1	3	1	1	4	3	1	2	1
8524	1	34	1	4	5	2	1	1	1	4	2	4	2	2	1	1	2	2	3	4	3	4	3	4
8677	1	48	1	7	4	3	2	1	1	3	2	4	2	1	2	2	2	2	2	5	4	4	3	3
8730	1	53	2	7	4	1	1	4	2	1	2	3	2	2	4	3	3	1	1	3	1	3	3
8759	1	31	1	6	1	2	1	1	1	1	1	1	1	1	1	1	1	1	1	3	1	3	3	1
8764	1	42	1	6	1	1	1	1	1	2	2	2	1	1	1	1	3	2	2	5	3	3	2	4
8826	1	29	1	6	2	1	2	1	2	3	3	4	2	2	2	2	2	2	2	4	3	4	3	3
8840	1	32	1	7	3	1	1	3	1	3	3	3	3	3	1	1	2	1	1	4	2	4	3	4
8858	1	38	3	6	2	1	1	1	1	1	1	1	1	1	1	2	1	1	1	3	2	3	2	2
8887	1	48	1	6	3	1	1	1	1	1	1	3	3	3	1	1	1	1	1	3	3	3	4	3
5832	1	19	1	6	3	2	3	3	3	3	3	3	4	2	3	3	3	3	2
3561	1	33	1	6
6425	1	28	1	6	3	2	3	1	1	1	1	3	1	5	3	1	2	2	1
7301	1	25	1	7						4
8102	1	30	1	2	4	4	4	3	4	2	4	3	2	3	3	2	3
7575	1	28	1	5	3	1	4	1	4	2	4	1	2	4	4	1	1	4
7111	1	30	1	3	4	2	1	1	1	2
7689	1	33	1	6	3	1	1	4	1	1
2891	1	42	3	6	4	4	1	4	3	4										5	4	5	5	5
5278	1	30	1	6	3	1	2	1	1	1	2	1	1	1	1	1	2	1	1	4	1	2	2	2
3996	1	29	1	4	3	1	1	5	1	3	3	3	1	3	3	1	3	1	1	4	2	3	3	3
8430	1	19	3	5	3	1	1	1	1	2	2	2	1	1	2	1	2	1	2	5	3	4	4	4
85	1	28	1	6	3	3	2	3	1	2	2	3	2	5	2	1	2	2	3	4	4	4	4	3
486	1	23	1	6	4	1	1	2	1	2	1	3	2	1	1	1	2	1	1	3	2	2	2	1
607	1	27	1	7	3	2	2	1	1	1	1	1	1	1	1	1	3	3	3	5	5	5	4	3
982	1	28	1	7	2	1	2	2	1	1	1	1	3	5	1	1	2	1	1	4	4	2	3	4
1080	1	19	2	6	5	5	3	1	1	5	2	5	2	5	3	3	4	2	5	2	2	2	2	1
1307	1	25	1	6	2	1	1	1	1	1	1	1	2	1	1	1	1	1	1	1	1	2	1	1
1365	1	23	1	5	2	1	1	2	1	1	2	2	1	2	1	1	2	1	1	4	3	3	3	2
1506	1	29	1	6	3	1	1	1	1	4	3	3	1	1	1	1	3	1	3	4	1	4	3	3
1509	1	25	3	6	5	3	2	1	3	3	3	4	5	4	3	1	3	3	3	5	5	5	5	5
1511	1	25	1	6	4	1	1	1	1	3	2	1	1	1	3	1	1	1	3	5	5	5	4	5
1652	1	24	1	6	2	1	1	2	1	1	1	3	2	3	3	1	2	3	2	4	2	3	2	3
1740	1	60	3	7	5	3	4	4	4	3	3	4	4	4	3	1	3	3	2	5	5	5	5	5
1766	1	19	3	5	2	2	2	1	2	2	2	2	1	1	1	1	2	1	1	4	3	4	3	2
1842	1	23	1	7	3	3	1	1	3	4	3	2	3	1	3	3	2	1	1	4	3	4	3	3
1845	1	38	3	7	5	5	3	3	2	2	4	3	4	4	4	3	1	1	3	4	2	5	4	4
1859	1	30	1	6	4	3	3	2	1	1	2	4	1	4	3	1	3	1	1	5	5	4	3	4
1885	1	45	2	6	3	1	1	1	1	2	2	3	1	2	3	2	1	1	2	4	3	3	3	2
1902	1	28	1	5	3	2	1	4	1	2	2	2	1	1	3	1	1	1	1	2	2	2	1	3
1912	1	26	1	7	3	1	1	1	1	1	2	2	1	1	1	1	1	1	1	5	4	4	4	5
1944	1	48	3	6	3	1	2	2	1	1	2	3	1	2	1	1	2	2	2	4	1	4	4	4
1974	1	38	2	7	3	2	1	3	1	3	2	3	1	2	3	1	2	2	2	4	3	4	1	3
1990	1	27	1	5	2	2	1	1	1	2	1	2	1	1	2	1	1	1	1	5	2	2	2	1
2109	1	35	3	6	3	2	3	3	2	1	1	2	2	2	2	1	2	1	1	4	4	4	3	4
2135	1	37	2	6	4	4	2	4	1	4	4	4	2	3	4	3	2	2	2	4	3	3	2	3
2224	1	30	1	7	4	2	1	2	1	2	2	2	2	3	3	3	2	2	3	5	4	4	3	4
2351	1	50	1	6	4	2	1	2	1	2	1	4	2	1	1	1	3	1	1	5	3	4	2	2
2404	1	29	3	6	3	2	2	3	1	2	2	4	2	2	1	2	1	1	1	4	1	2	1	2
2439	1	27	3	6	2	1	1	1	1	2	1	2	3	1	1	1	3	1	2	4	1	3	2	1
2495	1	24	1	7	2	1	1	1	1	1	1	1	1	1	2	1	2	1	3	4	4	4	4	4
2499	1	45	3	6	3	2	1	1	1	1	2	2	1	1	3	2	1	1	1	4	3	5	3	4
2533	1	50	1	7	3	1	1	3	1		1	3	3	2	1	1	3	1	1	4	3	3	3	3
2540	1	25	3	7	5	1	3	2	1	2	3	1	1	1	1	1	2	1	1	5	2	4	3	5
2679	1	37	1	6	2	2	2	3	1	1	1	2	2	2	1	1		1	1	4	2	3	3	3
2694	1	30	1	4	2	1	1	2	1	1	1	2	1	1	3	2	1	1	1	2	1	3	2	1
2720	1	53	1	4	4	1	1	2	1	1	3	2	2	1	1	1	3	2	2	4	3	3	2	3
2731	1	23	2	6	3	1	1	2	1	1	1	1	1	1	1	1	1	1	1	3	4	4	2	2
2780	1	43	2	7	3	2	1	1	1	1	2	3	2	1	3	1	1	1	1	3	3	3	2	2
2786	1	34	3	5	4	1	1	1	1	3	2	4	3	4	1	1	1	1	1	3	1	3	2	2
2846	1	33	2	6	3	2	1	3	2	3	2	4	2	3	1	2	1	1	1	4	2	4	3	4
2966	1	29	1	7	4	2	3	5	5	5	4	2	2	3	1	1	1	3	3	5	3	4	4	4
3020	1	27	1	7	2	1	1	2	1	1	2	3	1	5	1	1	1	1	1	4	2	3	3	2
3057	1	45	3	2	3	3	3	4	1	2	3	3	3	3	3	3	3	3	3	4	3	4	4	4
3083	1	28	3	7	3	1	1	3	2	3	1	1	1	2	1	1	1	1	1	4	3	3	2	1
3192	1	22	1	7	3	1	1	1	1	2	2	3	2	2	3	1	1	1	1	1	1	1	1	1
3249	1	26	1	5	3	1	2	4	2	4	1	3	1	2	1	1	1	1	1	4	1	3	1	1
3388	1	30	1	5	3	1	1	1	2	1	2	3	2	1	1	1	1	1	1	5	3	5	4	4
3410	1	27	3	6	3	2	1	3	1	2	3	2	1	3	2	1	1	1	1	3	3	4	3	3
3426	1	34	1	7	3	1	2	1	1	2	2	3	1	4	1	1	1	1	1	4	3	4	3	3
3578	1	27	1	6	3	1	1	1	1	2	1	2	2	1	2	1	2	1	1	4	4	3	2	3
3630	1	29	1	6	2	1	1	2	1	1	1	2	1	1	1	1	4	3	3	4	3	2	2	3
3650	1	44	1	6	4	3	2	3	3	4	4	4	3	5	3	1	2	1	2	5	4	4	3	4
3684	1	32	1	7	4	3	3	2	1	4	3	3	2	1	1	2	2	2	2	5	5	2	3	4
3732	1	27	1	6	5	1	2	4	3	2	2	3	1	1	5	2	1	3	3	5	3	4	3	3
3753	1	34	1	6	3	1	1	1	1	1	2	2	1	1	1	1	1	1	2	4	3	4	3	2
3942	1	25	1	5	3	2	2	2	1	3	2	2	2	1	2	1	1	1	1	3	1	3	1	1
3979	1	36	3	5	5	4	5	4	2	4	3	5	4	5	4	3	2	2	2	5	5	5	4	5
4096	1	23	1	5	4	2	2	3	3	2	1	2	1	2	1	1	1	1	3	5	3	4	4	4
4185	1	36	1	7	4	4	2	3	3	3	2	4	3	3	3	3	2	2	1	4	4	4	3	3
4195	1	37	1	7	4	4	1	3	2	5	5	5	2	4	1	2	1	1	2	5	5	4	3	2
4234	1	32	3	7	5	4	5	4	2	3	3	4	5	4	4	3	3	1	2	5	3	4	3	4
4247	1	26	2	7	2	1	1	1	1	1	1	2	1	3	2	1	2	1	1	4	4	5	3	3
4253	1	37	1	7	3	1	2	3	1	1	2	3	1	3	1	1	1	1	2	5	2	3	4	3
4268	1	28	1	6	2	2	1	2	1	3	3	3	3	2	2	3	2	1	2	4	4	4	4	4
4297	1	48	1	2	2	1	1	2	1	1	2	2	2	1	2	1	1	1	1	3	3	4	3	2
4302	1	44	1	6	4	2	3	1	2	2	3	3	3	1	3	2	2	1	2	3	3	4	2	3
4460	1	25	1	7	5	5	5	5	3	5	5	5	4	4	4	5	5	3	5	5	5	5	5	5
4664	1	27	3	5	4	2	2	1	1	1	2	2	1	1	1	1	2	2	2	5	5	3	3	3
4710	1	51	3	6	3	2	1	2	1	1	2	3	2	2	2	1	1	1	1	4	2	4	3	2
4729	1	38	1	6	2	1	1	1	1	1	3	2	2	1	2	1	2	1	1	2	1	3	2	2
4737	1	31	1	6	3	1	1	2	1	1	1	2	1	2	1	1	3	3	4	5	3	4	3	3
4899	1	27	1	4	3	2	3	5	4	2	4	5	1	1	2	5	4	1	1	5	5	5	5	5
5111	1	39	2	5	4	4	4	4	2	3	3	4	4	4	4	4	2	1	1	4	3	3	3	2
5124	1	28	1	7	3	3	1	2	1	1	2	1	2	1	3	2	2	2	2	4	4	4	4	4
5238	1	21	1	7	3	2	2	5	1	2	2	1	2	1	1	1	1	1	1	3	1	2	2	2
5399	1	40	1	7	4	2	2	2	2	4	3	4	3	3	3	2	3	2	2	4	3	4	4	3
5401	1	50	3	5	3	1	1	3	4	3	2	1	1	1	1	1	1	1	1	4	2	3	2	4
5493	1	29	1	6	1	1	1	3	1	2	2	1	2	2	1	2	3	2	3	5	3	4	3	3
5565	1	32	1	6	2	1	1	1	1	1	2	1	1	1	1	1	1	1	1	4	2	2	2	3
5629	1	21	1	7	3	1	1	3	1	1	2	1	1	1	1	1	1	1	2	4	2	5	2	2
5712	1	28	3	7	2	1	2	1	1	1	1	1	1	1	3	1	1	1	2	3	2	2	2	2
5715	1	31	2	7	3	3	1	1	1	2	2	3	3	2	2	1	1	1	1	4	1	4	2	2
5894	1	40	1	5	2	1	1	1	1	1	1	1	1	1	1	1	2	2	3	5	2	5	5	5
5904	1	45	1	7	3	2	1	3	1	3	2	3	1	4	3	1	1	1	1	4	3	4	3	3
5965	1	39	1	6	4	3	1	3	4	4	3	4	3	3	3	3	3			4	4	5	3	4
5980	1	27	1	2	3	3	3	1	1	1	2	3	1	2	2	2	2	1	1	5	5	4	4	5
6109	1	21	1	6	3	1	1	2	2	1	1	2	2	1	2	1	1	1	1	4	2	3	2	2
6188	1	53	3	6	3	2	2	3	1	2	2	2	2	3	3	2	3	2	2	4	4	3	3	3
6199	1	18	3	7	3	5	3	3	1	1	1	2	1	1	3	2	3	3	3	5	2	5	2	1
6317	1	31	1	4	3	1	1	2	1	1	2	2	1	2	1	1	1	1	1	4	3	3	2	2
6427	1	18	1	7	4	2	1	1	1	1	1	4	3	5	4	2	1	1	1	3	3	3	2	3
6433	1	30	1	6	3	1	1	1	1	3	2	3	1	1	2	1	1	1	2	2	1	3	2	2
6443	1	22	3	7	4	1	1	3	1	3	3	2	1	1	1	1	3	1	1	5	3	4	4	4
6500	1	35	1	6	2	3	2	5	2	3	2	2	3	2	5	1	2	1	1	4	3	5	3	3
6533	1	33	1	5	2	1	1	1	2	2	3	1	1	1	2	1	2	1	1	2	2	3	1	2
6536	1	30	1	7	4	2	4	1	1	2	1	5	1	1	3	1	3	1	1	5	3	5	4	3
6600	1	39	1	6	4	2	3	3	1	1	4	4	1	1	1	1	3	3	3	5	4	4	4	4
6605	1	35	1	7	3	3	4	2	1	4	4	1	3	2	3	2	2	1	3	4	1	2	3	2
6662	1	19	3	7	3	2	2	3	1	1	3	2	1	1	1	1	2	1	1	4	3	4	4	3
6731	1	30	1	4	4	1	1	1	1	2	1	4	4	3	1	1	1	1	1	3	2	3	3	2
6741	1	34	3	7	4	4	3	5	3	3	3	4	3	3	3	2	3	1	1	4	3	4	4	4
6771	1	50	3	4	3	2	1	1	1	2	3	3	1	5	2	1	1	1	2	5	5	2	3	5
6895	1	64	1	7	4	4	4	4	4	2	4	4	2	5	5	4	2	2	3	4	4	5	5	5
6908	1	56	3	6	4	3	1	1	1	4	2	4	4	4	4	2	2	2	1	5	5	5	4	4
6991	1	32	3	7	5	5	1	1	1	4	4	5	5	1	2	1		5	5	5	5	4	4	5
6992	1	33	1	6	1	1	1	1	2	3	2	1	1	1	1	2	3	3	2	4	2	3	2	5
7024	1	23	1	6	5	1	3	5	1	2	4	2	1	4	4	1	1	1	1	5	3	5	1	5
7174	1	49	1	5	3	2	3	4	2	3	2	4	2	4	3	2	1	1	1	3	3	2	2	3
7194	1	23	3	7	3	1	1	1	2	1	2	2	1	1	3	1	1	1	1	3	3	3	3	3
7199	1	21	1	7	5	1	2	5	1	2	2	1	1	1	2	1	2	1	1	4	2	3	2	3
7323	1	44	1	7	4	2	1	2	1	3	4	4	3	2	1	1	1	1	1	3	1	4	3	3
7352	1	26	3	7	4	4	3	2	2	3	3	3	3	2	5	4	3	2	2	5	5	5	4	4
7505	1	33	1	6	4	2	1	1	1	2	1	2	1	2	2	1	1	2	1	3	4	4	3	3
7528	1	25	1	6	4	1	1	1	1	3	2	3	1	1	2	3	1	1	1	5	4	3	4	4
7539	1	36	1	4	2	1	1	1	1	1	1	1	1	2	1	1	1	1	1	4	2	3	3	4
7549	1	40	3	7	3	1	1	1	1	2	1	1	1	1	1	1	2	1	1	5	3	4	4	4
7667	1	32	1	7	4	3	3	4	2	4	4	4	3	3	3	3	4	2	1	4	3	4	4	4
7684	1	28	3	7	3	2	2	1	4	1	4	4	4	2	4	4	4	4	4	5	5	5	3	5
7855	1	38	1	7	2	2	2	1	1	1	3	3	2	1	3	1	2	5	5	5	5	5	5	5
7862	1	31	1	4	3	2	2	1	1	3	2	2	2	1	2	1	2	1	1	4	3	3	3	3
7917	1	28	3	6	4	3	1	2	1	3	1	5	4	2	3	1	2	1	1	5	3	4	5	4
7976	1	38	1	7	3	3	3	3	2	3	3	3	4	4	3	2	4	3	3	5	1	5	5	5
8101	1	21	1	5	4	3	1	2	1	1	4	3	4	1	5	1	3	1	2	5	4	5	5	5
8199	1	26	2	7	4	2	2	3	2	4	5	4	4	2	3	1	2	1	1	4	3	4	3	4
8248	1	19	1	6	3	2	2	2	1	2	2	1	1	1	1	1	3	3	4	5	2	4	3	1
8412	1	22	1	7	2	1	1	1	2	2	1	1	2	1	1	2	2	2	3	4	3	4	2	2
8563	1	19	1	7	3	2	1	4	1	1	1	1	1	1	2	1	2	2	3	5	3	4	3	4
8641	1	32	1	6	4	1	2	1	1	3	3	3	3	2	2	2	1	2	2	5	2	4	3	3
8650	1	39	3	7	3	3	1	1	1	3	3	3	3	1	3	1	1	1	1	3	3	2	2	2
8725	1	39	3	7	4	2	2	3	3	3	3	3	4	4	2	2	3	2	1	3	3	3	1	3
8749	1	40	1	7	3	2	1	1	1	2	1	2	1	3	4	2	2	1	1	5	4	5	4	4
8762	1	36	3	5	3	2	2	3	1	3	2	2	2	1	1	1	2	1	1	4	3	3	2	3
8798	1	23	1	6	3	2	1	4	1	2	3	2	2	2	1	1	2	3	3	5	4	4	4	4
8857	1	20	1	7	5	5	1	2	1	1	3	2	2	1	3	1	1	1	3	4	3	5	2	2
2715	1	22	1	7	3	1	1	2	1	4	1	2	1	2	2	1	1	1	1	5	4	5	2	2
229	1	33	1	6	2	1	1	3	1	2	1	1	1	4	1	1	1	1	1	3	2	2	1	1
280	1	24	1	6	4	2	4	3	1	2	3	5	5	5	2	1	3	1	1	3	2	3	3	2
317	1	28	1	6	2	1	1		1	1	1	1	1	1	1	1	1	1	1	4	2	2	1	1
406	1	43	1	3	3	3	2	3	2	2	2	2	3	2	2	1	1	1	1	4	3	4	3	2
449	1	24	3	6	5	2	2	1	1	3	2	3	1	2		1	2	1	1	4	1	3	3	3
831	1	25	1	6	4	3	4	3	5	2	3	1	1	1	2	2	2	2	3	4	2	3	2	2
898	1	28	1	6	4	2	1	3	1	1	2	2	3	2	3	1	2	1	2	4	1	3	2	1
1312	1	27	1	5	1	1	1	1	1	2	2	2	1	1	1	1	2	1	1	4	3	3	2	3
1384	1	29	1	7	3	1	1	1	1	1	2	2	1	1	2	1	1	1	1	4	3	3	2	4
1476	1	29	1	6	2	1	1	1	1	1	1	1	1	2	1	1	1	1	1	2	2	2	1	1
1538	1	22	1	6	3	1	1	4	1	2	3	3	1	1	1	1	2	2	1	4	4	3	3	4
1561	1	45	3	7	4	3	3	3	2	4	4	4	3	4	3	2	4	4	4	4	4	5	4	5
1584	1	30	1	6	3	2	1	4	2	2	2	1	2	1	2	2	2	3	3	3	2	3	2	3
1628	1	23	1	7	5	3	3	1	1	2	4	1	1	2	1	1	3	1	4	5	4	5	3	5
1630	1	65	3	6																3	3	3	2	1
1649	1	28	3	6	5	4	3	2	4	4	4	5	3	4	4	4	2	2	3	4	2	3	3	2
1656	1	40	3	7	4	2	2	1	2	2	2	3	1	1	2	1	2	1	1	4	3	3	3	3
1676	1	29	1	6	3	3	3	3	5	3	3	3	4	1	3	1	1	3	3	5	3	3	4	4
1755	1	27	1	5	2	2	1	1	1	1	3	3	1	1	2	1	1	1	1	4	1	3	2	4
1812	1	55	3	2	3	1	1	2	1	1	2	1	1	1	1	1	1	1	1	2	1	3	1	1
1814	1	34	3	7	2	2	1	1	1	3	1	1	1	1	1	1	1	1	1	4	3	4	3	3
1815	1	25	2	6	4	3	3	2	1	3	2	3	2	2	2	1	2	2	2	3	3	2	2	1
1826	1	26	1	7	4	3	2	2	2	2	2	3	1	2	1	1	2	1	1	4	4	4	4	4
1889	1	37	3	6	3	2	2	4	3	2	1	2	3	1	1	1	1	1	1	2	1	3	2	1
1938	1	46	3	6	3	2	3	3	1	2	2	3	1	1	3	2	3	3	1	4	3	4	2	3
1939	1	43	3	5	4	2	2	2	1	1	3	2	1	1	2	1	2	3	3	4	4	5	4	4
2021	1	22	1	7	4	1	2	2	1	3	3	5	1	5	2	3	1	1	3	5	3	5	5	5
2034	1	31	3	6	4	1	1	1	1	1	2	2	1	1	3	2	1	1	1	4	2	5	1	1
2063	1	27	1	7	5	5	4	2	2	4	4	5	2	4	3	2	1	3	3	5	4	4	4	3
2223	1	21	1	6	2	2	3	1	1	1	2	1	1	1	2	1	1	1	1	2	2	3	2	1
2262	1	37	1	6	4	4	4	5	3	3	3	4	3	5	3	2	2	2	1	5	4	4	3	5
2344	1	46	1	7	3	1	1	2	1	1	2	2	4	4	1	1	2	1	2	4	4	4	3	3
2349	1	35	3	6	5	5	2	4	3	4	5	5	5	4	5	3	2	2	4	5	4	4	3	5
[truncated: 519 more rows]
